# Supplementary material for: Non-charismatic waterbodies and ecosystem disservices: Mine pit lakes are underrepresented in the literature
Source: Front Microbiol. 2022 Nov 29;13:1063594. doi: 10.3389/fmicb.2022.1063594 (PMC9745135; doi:10.3389/fmicb.2022.1063594)
Supplement: Supplementary file 1 [file Table_1.XLSX]

## Sheet: Sheet1
Country	Lake's name	Latitude (Decima degrees)	Longitude (Decimal degrees)	Targeted resource(s)	pH rating (Acidic 1 - 6.4; Circumneutral 6.5 - 7.5; Alkaline 7.6 - 14)	pH values	Electric Conductivity rating (Freshwater <1499 uS/cm; Brackish 1500 - 1999 uS/cm; Saline >2000 uS/cm)	Electric Conductivity value (uS/cm)	Key words	Method(s)	Sample type	Author(s)	Article Title	DOI	Publication Year	Journal
Germany	ML 111	51.4936	13.6325	Lignite	Acidic	2.6			Periphyton, diurnal, sulphate reduction, iron, phosphorus, Zygogonium	Most Probable Number (SRB, SOB, FeOB, FeRB); Phospholipid phosphate (biomass)	Sediment	Koschorreck et al.	Effects of benthic filamentous algae on the sediment–water interface in an acidic mining lake	10.1007/s10750-007-0776-5	2007	Hydrobiologia
Germany	ML 117 (Grünewalder Lauch)	51.5167	13.6611	Lignite	Acidic	3.1			Periphyton, diurnal, sulphate reduction, iron, phosphorus, Zygogonium	Most Probable Number (SRB, SOB, FeOB, FeRB); Phospholipid phosphate (biomass)	Sediment	Koschorreck et al.	Effects of benthic filamentous algae on the sediment–water interface in an acidic mining lake	10.1007/s10750-007-0776-5	2007	Hydrobiologia
India	Tasra	23.6439	86.4858	Coal	Acidic	5.5			Chromium, coal mine, stress response, reduction mechanism, bioremediation	Media (growth); Cr500 plates (tolerance to Ni and Cd); Minimum inhibitory concentration of Cr(VI); Sanger sequencing; LA plates (number of viable cell count); Trinocular microscope (cell morphology and dimension); Biochemical estimations (i.e., polysaccharide and total protein content); Enzyme assay (i.e., chromate reductase activity)	Soil adjacent to lake	Banerjee et al.	A Bacillus strain TCL isolated from Jharia coal mine with remarkable stress responses, chromium reduction capability and bioremediation potential	10.1016/j.jhazmat.2018.12.038	2019	Journal of Hazardous Materials
Germany	ML 111	51.4936	13.6325	Lignite	Acidic	2.7			Biochemical, mixotrophy, flagellate, Ochromonas sp., PUFAs, population growth	Media; Acridine orange staining (cell count); Bacteria carbon content (from size); Culture (growth rate)	Water	Boëchat et al.	A biochemical explanation for the success of mixotrophy in the flagellate Ochromonas sp.	10.4319/lo.2007.52.4.1624	2007	Limnology and Oceanography
Germany	ML 111	51.4961	13.635	Lignite	Acidic	2.6	Saline	2500	Acid mine drainage, acid pit lake, acid mining lake, sulfate reduction, biological remediation, passive treatment	Physico-chemical proxy	Sediment	Geller et al.	A pilot-scale field experiment for the microbial neutralization of a holomictic acidic pit lake	10.1016/j.gexplo.2008.04.003	2009	Journal of Geochemical Exploration
Germany	ML 111	51.4936	13.6325	Lignite	Acidic	2.6			Acidic mine pit lake, inhibition, iron reduction, pH, sulphate reduction	Most Probable Number (SRB, FeRB, acFeRB); Phospholipid phosphate analysis (microbial carbon content); Fe(II) production in closed vessels (microbial iron reduction)	Sediment	Koschorreck and Wendt-Potthoff	A sediment exchange experiment to assess the limiting factors of microbial sulfate reduction in acidic mine pit lakes	10.1007/s11368-012-0547-4	2012	Journal of Soils and Sediments
Germany	ML 117 (Grünewalder Lauch)	51.5167	13.6611	Lignite	Acidic	3.4			Acidic mine pit lake, inhibition, iron reduction, pH, sulphate reduction	Most Probable Number (SRB, FeRB, acFeRB); Phospholipid phosphate analysis (microbial carbon content); Fe(II) production in closed vessels (microbial iron reduction)	Sediment	Koschorreck and Wendt-Potthoff	A sediment exchange experiment to assess the limiting factors of microbial sulfate reduction in acidic mine pit lakes	10.1007/s11368-012-0547-4	2012	Journal of Soils and Sediments
Spain	Guadiana	37.6153	-7.29361	Sulphide ores	Acidic	2.8			Acidophile, Acidibacter ferrireducens, Gammaproteobacteria, heterotroph, iron reduction	Single colony re-isolation; Terminal Restriction Enzyme Fragment Length Polymorphism (T-RFLP); Media and amplification of cbbL and cbbM genes (chemolithotrophic and chemolithoheterotrophic growth); Media and optical densities (growth, sensitivity to transition metals, aluminium, arsenic and salt); Thoma counting chamber (cells enumeration); Fatty acids, polar lipids and respiratory quinones (chem…	Water	Falagán and Johnson	Acidibacter ferrireducens gen. nov., sp. nov.: an acidophilic ferric iron-reducing gammaproteobacterium	10.1007/s00792-014-0684-3	2014	Extremophiles
Spain	Cueva de la Mora	37.7825	-6.82139	Copper, silver, gold, zinc,, lead, sulphur	Acidic	2.7 - 3			Acidobacteria, Acidophile, Iron reduction, Metal-tolerance, Pit lakes	Spectrophotometer (pigment analyses); Phase contrast microscope (cell motility); Media and optical density (growth, isolation, tollerance to metals and metalloids and osmotollerance); Amplification (genes responsible for CO2 and N2 fixation); Fatty acids, polar lipids and respiratory quinones (chemotaxonomic analysis); Sequencing	Water	Falagán et al.	Acidicapsa ferrireducens sp. nov., Acidicapsa acidiphila sp. nov., and Granulicella acidiphila sp. nov.: novel acidobacteria isolated from metal-rich acidic waters	10.1007/s00792-017-0916-4	2017	Extremophiles
Spain	Guadiana	37.6153	-7.29361	Sulphide ores	Acidic	2.8 - 3			Acidobacteria, Acidophile, Iron reduction, Metal-tolerance, Pit lakes	Spectrophotometer (pigment analyses); Phase contrast microscope (cell motility); Media and optical density (growth, isolation, tollerance to metals and metalloids and osmotollerance); Amplification (genes responsible for CO2 and N2 fixation); Fatty acids, polar lipids and respiratory quinones (chemotaxonomic analysis); Sequencing	Water	Falagán et al.	Acidicapsa ferrireducens sp. nov., Acidicapsa acidiphila sp. nov., and Granulicella acidiphila sp. nov.: novel acidobacteria isolated from metal-rich acidic waters	10.1007/s00792-017-0916-4	2017	Extremophiles
Spain	Cueva de la Mora	37.7825	-6.82139	Copper, silver, gold, zinc,, lead, sulphur	Acidic	2.3 - 3.2			Acidophiles, deep chlorophyll maxima, green algae, phytoplankton, photosynthetically active radiation; dissolved oxygen; primary production; Coccomyxa sp	Epifluorescence microscopy (counting and cell measurement); Pigments analyses (bacteriochlorophyll-a)	Water	Sánchez-España et al.	Adaptation of Coccomyxa sp. to extremely low light conditions causes deep chlorophyll and oxygen maxima in acidic pit lakes	10.3390/microorganisms8081218	2020	Microorganisms
Spain				Sulphide ores	Acidic	2 -3.1			Acidophiles, deep chlorophyll maxima, green algae, phytoplankton, photosynthetically active radiation; dissolved oxygen; primary production; Coccomyxa sp	Pigments analyses (bacteriochlorophyll-a)	Water	Sánchez-España et al.	Adaptation of Coccomyxa sp. to extremely low light conditions causes deep chlorophyll and oxygen maxima in acidic pit lakes	10.3390/microorganisms8081218	2020	Microorganisms
Spain	San Telmo	37.8003	-6.96806	Sulphur, copper, zinc, lead, silver, gold	Acidic	2.2 - 3			Acidophiles, deep chlorophyll maxima, green algae, phytoplankton, photosynthetically active radiation; dissolved oxygen; primary production; Coccomyxa sp	Pigments analyses (bacteriochlorophyll-a)	Water	Sánchez-España et al.	Adaptation of Coccomyxa sp. to extremely low light conditions causes deep chlorophyll and oxygen maxima in acidic pit lakes	10.3390/microorganisms8081218	2020	Microorganisms
United States	Lake B	39.00027778***	-87.25027778***	Coal	Acidic	3.5 - 6.2			Algal activity, bacterial activity, acidic strip mine lake	14C glucose metabolism (heterotrophic bacterial activity); 3H-thymidine incorporation (bacterial secondary production)	Water	Gyure et al.	Algal and bacterial activities in acidic (pH 3) strip mine lakes		1987	Applied and Environmental Microbiology
United States	Reservoir 29	39.000384***	-87.2473	Coal	Acidic	2.7 - 3.5			Algal activity, bacterial activity, acidic strip mine lake	14C glucose metabolism (heterotrophic bacterial activity); 3H-thymidine incorporation (bacterial secondary production)	Water	Gyure et al.	Algal and bacterial activities in acidic (pH 3) strip mine lakes		1987	Applied and Environmental Microbiology
Canada	Base Mine	57.0108	-111.623	Oil sand	Alkaline	7.8 - 8.3	Brackish/Saline	1800 - 2900	Aquatic microbiology, ecological succession, hydrocarbon mining, oil sands, pit lakes, tailing reclamation	Illumina Amplicon sequencing	Water/Fluid Fine Tilings	Jessen et al.	Alum addition triggers hypoxia in an engineered pit lake	10.3390/microorganisms10030510	2022	Microorganisms
Australia	Bowen Lake 1	-23.16305556***	148.78138889***	Coal	Alkaline	8.2 - 9.6	Saline	10043 - 10559	Bowen, Hunter, 16S, SILVA, Illumina, PERMANOVA, thermistor, stratification, deep lake, UniFrac	Illumina Amplicon sequencing	Water	Blanchette and Lund	Aquatic ecosystems of the Anthropocene: Limnology and microbial ecology of mine pit lakes	10.3390/microorganisms9061207	2021	Microorganisms
Australia	Hunter Lake 1	-32.311673***	150.918043***	Coal	Circumneutral/Alkaline	7.5 - 8	Saline	2913.3 - 3281	Bowen, Hunter, 16S, SILVA, Illumina, PERMANOVA, thermistor, stratification, deep lake, UniFrac	Illumina Amplicon sequencing	Water	Blanchette and Lund	Aquatic ecosystems of the Anthropocene: Limnology and microbial ecology of mine pit lakes	10.3390/microorganisms9061207	2021	Microorganisms
Australia	Bowen Lake 2	-23.163889***	148.78138889***	Coal	Alkaline	8.3 - 9.6	Saline	3225.7 - 3547.3	Bowen, Hunter, 16S, SILVA, Illumina, PERMANOVA, thermistor, stratification, deep lake, UniFrac	Illumina Amplicon sequencing	Water	Blanchette and Lund	Aquatic ecosystems of the Anthropocene: Limnology and microbial ecology of mine pit lakes	10.3390/microorganisms9061207	2021	Microorganisms
Australia	Hunter Lake 2	-32.312778***	150.918043***	Coal	Alkaline	7.9 - 8.6	Saline	5703.3 - 6877.7	Bowen, Hunter, 16S, SILVA, Illumina, PERMANOVA, thermistor, stratification, deep lake, UniFrac	Illumina Amplicon sequencing	Water	Blanchette and Lund	Aquatic ecosystems of the Anthropocene: Limnology and microbial ecology of mine pit lakes	10.3390/microorganisms9061207	2021	Microorganisms
Czech Republic	Medrad	50.1793	12.5947	Lignite	Circumneutral/Alkaline	7.4 - 8.2	Freshwater/Saline	1465 - 7917	Prokaryote assemblages, post-mining lake, ferruginous and sulphate-rich water	Illumina Amplicon sequencing	Water	Petrash et al.	Aqueous system-level processes and prokaryote assemblages in the ferruginous and sulfate-rich bottom waters of a post-mining lake	10.5194/bg-19-1723-2022	2022	Biogeosciences
Germany	ML 107	51.4894	13.4709	Lignite	Acidic	2.4			Shallow lakes, acidic, eutrophic, thymidine incorporation, specific bacterial activity, autoradiography	DAPI staining (bacterial abundance); 3H-thymidine incorporation (bacteria production); Bacteria biomass	Water	Nixdorf and Jander	Bacterial activities in shallow lakes – a comparison between extremely acidic and alkaline eutrophic hard water lakes	10.1023/B:HYDR.0000008623.73250.c8	2003	Hydrobiologia
Germany	ML 113	52.41611***	12.2291306***	Lignite	Acidic	2.6			Shallow lakes, acidic, eutrophic, thymidine incorporation, specific bacterial activity, autoradiography	DAPI staining (bacterial abundance); 3H-thymidine incorporation (bacteria production); Bacteria biomass	Water	Nixdorf and Jander	Bacterial activities in shallow lakes – a comparison between extremely acidic and alkaline eutrophic hard water lakes	10.1023/B:HYDR.0000008623.73250.c8	2003	Hydrobiologia
Germany	Bärwalde	51.3753	14.5481	Lignite	Acidic				Shallow lakes, acidic, eutrophic, thymidine incorporation, specific bacterial activity, autoradiography	3H-thymidine incorporation (bacteria production)	Water	Nixdorf and Jander	Bacterial activities in shallow lakes – a comparison between extremely acidic and alkaline eutrophic hard water lakes	10.1023/B:HYDR.0000008623.73250.c8	2003	Hydrobiologia
Germany	Burghammer	51.4669	14.37	Lignite	Circumneutral/Alkaline				Shallow lakes, acidic, eutrophic, thymidine incorporation, specific bacterial activity, autoradiography	3H-thymidine incorporation (bacteria production)	Water	Nixdorf and Jander	Bacterial activities in shallow lakes – a comparison between extremely acidic and alkaline eutrophic hard water lakes	10.1023/B:HYDR.0000008623.73250.c8	2003	Hydrobiologia
Germany	Dreiweibern	51.3969	14.4133	Lignite	Acidic				Shallow lakes, acidic, eutrophic, thymidine incorporation, specific bacterial activity, autoradiography	3H-thymidine incorporation (bacteria production)	Water	Nixdorf and Jander	Bacterial activities in shallow lakes – a comparison between extremely acidic and alkaline eutrophic hard water lakes	10.1023/B:HYDR.0000008623.73250.c8	2003	Hydrobiologia
Germany	Gräbendorf	51.7017	14.1097	Lignite	Acidic				Shallow lakes, acidic, eutrophic, thymidine incorporation, specific bacterial activity, autoradiography	3H-thymidine incorporation (bacteria production)	Water	Nixdorf and Jander	Bacterial activities in shallow lakes – a comparison between extremely acidic and alkaline eutrophic hard water lakes	10.1023/B:HYDR.0000008623.73250.c8	2003	Hydrobiologia
Germany	Koschen	52.4497294***	12.2291306***	Lignite	Acidic				Shallow lakes, acidic, eutrophic, thymidine incorporation, specific bacterial activity, autoradiography	3H-thymidine incorporation (bacteria production)	Water	Nixdorf and Jander	Bacterial activities in shallow lakes – a comparison between extremely acidic and alkaline eutrophic hard water lakes	10.1023/B:HYDR.0000008623.73250.c8	2003	Hydrobiologia
Germany	Lohsa II - 01	51.4336	14.4389	Lignite	Acidic				Shallow lakes, acidic, eutrophic, thymidine incorporation, specific bacterial activity, autoradiography	3H-thymidine incorporation (bacteria production)	Water	Nixdorf and Jander	Bacterial activities in shallow lakes – a comparison between extremely acidic and alkaline eutrophic hard water lakes	10.1023/B:HYDR.0000008623.73250.c8	2003	Hydrobiologia
Germany	Lugteich	51.7208	13.9503	Lignite					Shallow lakes, acidic, eutrophic, thymidine incorporation, specific bacterial activity, autoradiography	3H-thymidine incorporation (bacteria production)	Water	Nixdorf and Jander	Bacterial activities in shallow lakes – a comparison between extremely acidic and alkaline eutrophic hard water lakes	10.1023/B:HYDR.0000008623.73250.c8	2003	Hydrobiologia
Germany	ML 112	51.4925	13.659	Lignite					Shallow lakes, acidic, eutrophic, thymidine incorporation, specific bacterial activity, autoradiography	3H-thymidine incorporation (bacteria production)	Water	Nixdorf and Jander	Bacterial activities in shallow lakes – a comparison between extremely acidic and alkaline eutrophic hard water lakes	10.1023/B:HYDR.0000008623.73250.c8	2003	Hydrobiologia
Germany	ML 117 (Grünewalder Lauch)	51.5167	13.6611	Lignite	Acidic				Shallow lakes, acidic, eutrophic, thymidine incorporation, specific bacterial activity, autoradiography	3H-thymidine incorporation (bacteria production)	Water	Nixdorf and Jander	Bacterial activities in shallow lakes – a comparison between extremely acidic and alkaline eutrophic hard water lakes	10.1023/B:HYDR.0000008623.73250.c8	2003	Hydrobiologia
Germany	ML 4	52.41639***	12.2291306***	Lignite					Shallow lakes, acidic, eutrophic, thymidine incorporation, specific bacterial activity, autoradiography	3H-thymidine incorporation (bacteria production)	Water	Nixdorf and Jander	Bacterial activities in shallow lakes – a comparison between extremely acidic and alkaline eutrophic hard water lakes	10.1023/B:HYDR.0000008623.73250.c8	2003	Hydrobiologia
Germany	ML F	52.41667***	12.2291306***	Lignite					Shallow lakes, acidic, eutrophic, thymidine incorporation, specific bacterial activity, autoradiography	3H-thymidine incorporation (bacteria production)	Water	Nixdorf and Jander	Bacterial activities in shallow lakes – a comparison between extremely acidic and alkaline eutrophic hard water lakes	10.1023/B:HYDR.0000008623.73250.c8	2003	Hydrobiologia
Germany	ML Felix	51.6139	14.5467	Lignite	Acidic				Shallow lakes, acidic, eutrophic, thymidine incorporation, specific bacterial activity, autoradiography	3H-thymidine incorporation (bacteria production)	Water	Nixdorf and Jander	Bacterial activities in shallow lakes – a comparison between extremely acidic and alkaline eutrophic hard water lakes	10.1023/B:HYDR.0000008623.73250.c8	2003	Hydrobiologia
Germany	Scheibe	51.4486	14.3303	Lignite	Acidic				Shallow lakes, acidic, eutrophic, thymidine incorporation, specific bacterial activity, autoradiography	3H-thymidine incorporation (bacteria production)	Water	Nixdorf and Jander	Bacterial activities in shallow lakes – a comparison between extremely acidic and alkaline eutrophic hard water lakes	10.1023/B:HYDR.0000008623.73250.c8	2003	Hydrobiologia
Germany	Sedlitz	51.5494	14.1014	Lignite	Acidic				Shallow lakes, acidic, eutrophic, thymidine incorporation, specific bacterial activity, autoradiography	3H-thymidine incorporation (bacteria production)	Water	Nixdorf and Jander	Bacterial activities in shallow lakes – a comparison between extremely acidic and alkaline eutrophic hard water lakes	10.1023/B:HYDR.0000008623.73250.c8	2003	Hydrobiologia
Germany	Skado	51.5031	14.1189	Lignite	Acidic				Shallow lakes, acidic, eutrophic, thymidine incorporation, specific bacterial activity, autoradiography	3H-thymidine incorporation (bacteria production)	Water	Nixdorf and Jander	Bacterial activities in shallow lakes – a comparison between extremely acidic and alkaline eutrophic hard water lakes	10.1023/B:HYDR.0000008623.73250.c8	2003	Hydrobiologia
Germany	Spreetal NS	51.4917	14.3336	Lignite	Acidic				Shallow lakes, acidic, eutrophic, thymidine incorporation, specific bacterial activity, autoradiography	3H-thymidine incorporation (bacteria production)	Water	Nixdorf and Jander	Bacterial activities in shallow lakes – a comparison between extremely acidic and alkaline eutrophic hard water lakes	10.1023/B:HYDR.0000008623.73250.c8	2003	Hydrobiologia
Germany	Waldsee	51.5694	14.5883	Lignite	Acidic				Shallow lakes, acidic, eutrophic, thymidine incorporation, specific bacterial activity, autoradiography	3H-thymidine incorporation (bacteria production)	Water	Nixdorf and Jander	Bacterial activities in shallow lakes – a comparison between extremely acidic and alkaline eutrophic hard water lakes	10.1023/B:HYDR.0000008623.73250.c8	2003	Hydrobiologia
Spain	Touro	42.8814	-8.35155	Copper	Acidic				16S rRNA, acid mine drainage, chalcopyrite, copper mine, microbial diversity	Denaturing Gradient Gel Electrophoresis (DGGE); Sequencing	Sediment	Lucheta et al.	Bacterial and archaeal communities in the acid pit lake sediments of a chalcopyrite mine	10.1007/s00792-013-0576-y	2013	Extremophiles
Sweden	Tranebärssjön	58.3095	13.7278	Uranium	Neutral/Alkaline	7 - 7.9	Freshwater/Saline	1160 - 2220	Bacterial community, water column composition, uranium, open pit mine	Sequencing	Water	Edberg et al.	Bacterial community composition in the water column of a lake formed by a former uranium open pit mine	10.1007/s00248-012-0069-z	2012	Microbial Ecology
Spain	Cueva de la Mora	37.7825	-6.82139	Copper, silver, gold, zinc,, lead, sulphur	Acidic	2.2 - 4.5			Acidic pit lake, turbidity, sulphate reduction, sulphides	Physico-chemical proxy	Water	Diez-Ercilla et al.	Bacterial sulphide precipitation in the water column of an acidic pit lake		2012	Revista de Sociedad Espanola de Mineralogia
Canada	Base Mine	57.0108	-111.623	Oil sand	Alkaline	8.52	Saline	2360	Base Mine Lake, biofilm, biostabilization, end pit lake, oil sands, tailings, turbidity	Illumina Amplicon sequencing; LIVE/DEAD BacLight Viability Kit (Microorganisms viability); Scanning Electron Microscopy (SEM)	Biofilm	Cossey et al.	Biofilms for turbidity mitigation in oil sands end pit lakes	10.3390/microorganisms9071443	2021	Microorganisms
Germany	ML 111	51.4936	13.6325	Lignite	Acidic	2.6			Bacterial sulphate reduction, iron reduction, sediment, pore-water chemistry, acidic mining lake, stable sulphur isotopes	Most Probable Number (FeRB); Ferrozine (microbially reducible Fe(III) and HCl-soluble Fe(II)); Lipid phosphate (total living bacterial biomass)	Water/Sediment	Friese et al.	Biogeochemistry of iron and sulfur in sediments of an acidic mining lake in Lusatia, Germany	10.1023/A:1005195617195	1998	Water, Air, and Soil Pollution
Canada	D (Claude) pit	58.3617	-109.514	Uranium	Acidic/Alkaline	6.19 - 8.20	Freshwater	129 - 391	Biogeochemistry, U, Ni, As, meromictic pit lakes, Cluff Lake uranium mine	Illumina Amplicon sequencing	Water	von Gunten et al.	Biogeochemistry of U, Ni, and As in two meromictic pit lakes at the Cluff Lake uranium mine, northern Saskatchewan	10.1139/cjes-2017-0149	2018	Canadian Journal of Earh Sciences
Canada	DJX (Dominique-Janine) pit	58.3672	-109.546	Uranium	Acidic/Alkaline	5.55 - 8.44	Freshwater/Saline	500 - 2667	Biogeochemistry, U, Ni, As, meromictic pit lakes, Cluff Lake uranium mine	Illumina Amplicon sequencing	Water	von Gunten et al.	Biogeochemistry of U, Ni, and As in two meromictic pit lakes at the Cluff Lake uranium mine, northern Saskatchewan	10.1139/cjes-2017-0149	2018	Canadian Journal of Earh Sciences
Portugal	São Domingos	37.6669	-7.49306	Copper	Acidic	2.4			Acid mine drainage, bioremediation, heavy metals, sulphate, sulphate-reducing bacteria	Physico-chemical proxy	Water	Costa and Duarte	Bioremediation of acid mine drainage using acidic soil and organic wastes for promoting sulphate-reducing bacteria activity on a column reactor	10.1007/s11270-005-6914-7	2005	Water, Air and Soil Pollution
Australia	Garrick East	-20.5647	147.831	Coal	Acidic	2.4	Saline	9400 - 9900	AMD, bioremediation, sulphate reduction, pit lakes, organic amendments	“SRB-BART” proprietary colourimetric method (SRB relative abundance); Standard coliform membrane filter	Water/Sediment	McCullough and Lund	Bioremediation of acidic and metalliferous drainage (AMD) through organic carbon amendment by municipal sewage and green waste	10.1016/j.jenvman.2011.04.011	2011	Journal of Environmental Management
Spain	La Zarza	37.7099	-6.85039	Copper, pyrite, zinc	Acidic	2 - 3	Saline	12000 - 26000*	Acidophiles, sulphate reduction, sulphur reduction, sulphur disproportionation, biosulfidogenesis, bioremediation, sulphide neoformation, lipid biomarker	Illumina Amplicon sequencing; Intact Polar Lipid (biomarkers for specific taxonomic groups)	Water	van der Graaf et al.	Biosulfidogenesis mdiates natural attenuation in acidic mine pit lakes	10.3390/microorganisms8091275	2020	Microorganisms
Spain	Filón Centro (Tharsis)	37.591	-7.12353	Copper, pyrite	Acidic	1.9 - 4.8	Saline	5000 - 13000*	Acidophiles, sulphate reduction, sulphur reduction, sulphur disproportionation, biosulfidogenesis, bioremediation, sulphide neoformation, lipid biomarker	Illumina Amplicon sequencing; Intact Polar Lipid (biomarkers for specific taxonomic groups)	Water	van der Graaf et al.	Biosulfidogenesis mdiates natural attenuation in acidic mine pit lakes	10.3390/microorganisms8091275	2020	Microorganisms
Spain	Nuestra Señora del Carmen	37.7	-7.41472	Copper, silver, gold	Acidic	2.7	Freshwater/Saline	1143 - 9347	Pit lake, breakdown of meromixis, water column mixing, Iberian Pyrite Belt	Physico-chemical proxy	Water	Santofimia et al.	Changes in stratification and iron redox cycle of an acidic pit lake in relation with climatic factors and physical processes	10.1016/j.gexplo.2012.03.004	2012	Journal of Geochemical Exploration
Germany	Bockwitz	51.1315	12.5466	Lignite	Circumneutral	7.1			Acid pit lake, neutralisation, bacterioplankton, phytoplankton, zooplankton, biomass	Acridine orange staining (cell count and shape), geometric formulas (biovolume); DAPI staining (picocyanobacteria)	Water	Rönicke et al.	Changes of the plankton community composition during chemical neutralisation of the Bockwitz pit lake	10.1016/j.limno.2009.11.005	2010	Limnologica
Germany	ML 111	51.4961	13.635	Lignite	Acidic	<3			Acid mine drainage, bacterial sulphate reduction, sulphate, sulphur isotopes, oxygen isotopes	Physico-chemical proxy; Isotopes	Water/Sediment	Fauville et al.	Chemical and isotopic evidence for accelerated bacterial sulphate reduction in acid mining lakes after addition of organic carbon: laboratory batch experiments	10.1016/j.chemgeo.2003.11.010	2004	Chemical Geology
Canada	DJX (Dominique-Janine) pit	58.3672	-109.546	Uranium	Acidic/Neutral	5.6 - 7			Uranium mining, mine remediation, colloidal pumping, contaminant mobility, metal speciation, nanoparticles	Illumina Amplicon sequencing	Sediment	von Gunten et al.	Colloidal transport mechanisms and sequestration of U, Ni, and As in meromictic mine pit lakes	10.1016/j.gca.2019.09.015	2019	Geochimica et Cosmochimica Acta
Canada	D (Claude) pit	58.3617	-109.514	Uranium	Acidic/Alkaline	6.2 - 7.3			Uranium mining, mine remediation, colloidal pumping, contaminant mobility, metal speciation, nanoparticles	Illumina Amplicon sequencing	Sediment	von Gunten et al.	Colloidal transport mechanisms and sequestration of U, Ni, and As in meromictic mine pit lakes	10.1016/j.gca.2019.09.015	2019	Geochimica et Cosmochimica Acta
Spain	Nuestra Señora del Carmen	37.7	-7.41472	Copper, silver, gold	Acidic	2.1 - 2.4	Saline	8110 - 9100	Iron cycle, acidic pit lakes, acidophilic microorganisms, Río Tinto, Iberian Pyrite Belt	Cloning; Sequencing	Water	González-Toril et al.	Comparative microbial ecology of the water column of an extreme acidic pit lake, Nuestra Señora del Carmen, and the Río Tinto basin (Iberian Pyrite Belt)	10.2436/20.1501.01.225	2014	International Microbiology
Germany	Helene	52.2714	14.5023	Lignite					Phytoplankton primary production, bacterial production, trophic cascade, eutrophic lakes, acidic waters, resources	DAPI staining (cell count); 3H-thymidine incorporation (bacteria production)	Water	Nixdorf et al.	Comparison of bacterial and phytoplankton productivity in extremely acidic mining lakes and eutrophic hard water lakes	10.1016/S1146-609X(03)00031-6	2003	Acta Oecologica
Germany	Katja	52.2595	14.5328	Lignite					Phytoplankton primary production, bacterial production, trophic cascade, eutrophic lakes, acidic waters, resources	DAPI staining (cell count); 3H-thymidine incorporation (bacteria production)	Water	Nixdorf et al.	Comparison of bacterial and phytoplankton productivity in extremely acidic mining lakes and eutrophic hard water lakes	10.1016/S1146-609X(03)00031-6	2003	Acta Oecologica
Germany	Lichtenau	51.818	13.8833	Lignite	Acidic				Phytoplankton primary production, bacterial production, trophic cascade, eutrophic lakes, acidic waters, resources	DAPI staining (cell count); 3H-thymidine incorporation (bacteria production)	Water	Nixdorf et al.	Comparison of bacterial and phytoplankton productivity in extremely acidic mining lakes and eutrophic hard water lakes	10.1016/S1146-609X(03)00031-6	2003	Acta Oecologica
Germany	ML B	51.8472	13.8457	Lignite	Acidic				Phytoplankton primary production, bacterial production, trophic cascade, eutrophic lakes, acidic waters, resources	DAPI staining (cell count); 3H-thymidine incorporation (bacteria production)	Water	Nixdorf et al.	Comparison of bacterial and phytoplankton productivity in extremely acidic mining lakes and eutrophic hard water lakes	10.1016/S1146-609X(03)00031-6	2003	Acta Oecologica
Germany	ML 104	51.804344***	13.984126***	Lignite	Acidic				Phytoplankton primary production, bacterial production, trophic cascade, eutrophic lakes, acidic waters, resources	DAPI staining (cell count); 3H-thymidine incorporation (bacteria production)	Water	Nixdorf et al.	Comparison of bacterial and phytoplankton productivity in extremely acidic mining lakes and eutrophic hard water lakes	10.1016/S1146-609X(03)00031-6	2003	Acta Oecologica
Germany	ML 113	52.41611***	12.2291306***	Lignite	Acidic				Phytoplankton primary production, bacterial production, trophic cascade, eutrophic lakes, acidic waters, resources	DAPI staining (cell count); 3H-thymidine incorporation (bacteria production)	Water	Nixdorf et al.	Comparison of bacterial and phytoplankton productivity in extremely acidic mining lakes and eutrophic hard water lakes	10.1016/S1146-609X(03)00031-6	2003	Acta Oecologica
Germany	ML 107	51.4894	13.4709	Lignite	Acidic				Phytoplankton primary production, bacterial production, trophic cascade, eutrophic lakes, acidic waters, resources	DAPI staining (cell count); 3H-thymidine incorporation (bacteria production)	Water	Nixdorf et al.	Comparison of bacterial and phytoplankton productivity in extremely acidic mining lakes and eutrophic hard water lakes	10.1016/S1146-609X(03)00031-6	2003	Acta Oecologica
Germany	ML 111	51.4936	13.6325	Lignite	Acidic				Phytoplankton primary production, bacterial production, trophic cascade, eutrophic lakes, acidic waters, resources	DAPI staining (cell count); 3H-thymidine incorporation (bacteria production)	Water	Nixdorf et al.	Comparison of bacterial and phytoplankton productivity in extremely acidic mining lakes and eutrophic hard water lakes	10.1016/S1146-609X(03)00031-6	2003	Acta Oecologica
Germany	ML 117 (Grünewalder Lauch)	51.5167	13.6611	Lignite	Acidic				Phytoplankton primary production, bacterial production, trophic cascade, eutrophic lakes, acidic waters, resources	DAPI staining (cell count); 3H-thymidine incorporation (bacteria production)	Water	Nixdorf et al.	Comparison of bacterial and phytoplankton productivity in extremely acidic mining lakes and eutrophic hard water lakes	10.1016/S1146-609X(03)00031-6	2003	Acta Oecologica
Marocco	ZL1	32.8003	-4.98361	Lead	Alkaline	9 - 9.1	Saline	14500 - 15500	Arsenic, biotransformation, alkaline pit lake, methylation, oxidation	Automated method of ribosomal intergenic spacer analysis (ARISA); arsM and aioA genes amplification, cloning and sequencing	Water	Héry et al.	Contrasting arsenic biogeochemical cycling in two Moroccan alkaline pit lakes	10.1016/j.resmic.2019.10.007	2020	Research in Microbiology
Marocco	ZA	32.8336	-4.95028	Lead	Alkaline	8.5 - 8.9	Saline	6100 - 7000	Arsenic, biotransformation, alkaline pit lake, methylation, oxidation	Automated method of ribosomal intergenic spacer analysis (ARISA); arsM and aioA genes amplification, cloning and sequencing	Water	Héry et al.	Contrasting arsenic biogeochemical cycling in two Moroccan alkaline pit lakes	10.1016/j.resmic.2019.10.007	2020	Research in Microbiology
China	Tafang	31.6481	118.598	Iron	Acidic	2.43 - 3.16	Saline		Acid mine drainage, acidophile, seasonal variation, Chalmydomonas, geochemical cycles	Illumina Amplicon sequencing	Water	Xin et al.	Contrasting seasonal variations of geochemistry and microbial community in two adjacent acid mine drainage lakes in Anhui Province, China	10.1016/j.envpol.2020.115826	2021	Environmental Pollution
Germany	Werbeliner	51.4775	12.3081	Lignite					Enteric viruses, bacterial indicators, mining lake, sewage plant	Cell culture assay; Most Probable Number (E.coli and Enterococci); Specific nested PCR system and sequencing (detection of specific viruses)	Water	Pusch et al.	Detection of enteric viruses and bacterial indicators in German environmental waters	10.1007/s00705-004-0467-8	2005	Archives of Virology
Canada	B-zone	58.2634	-103.649	Uranium	Acidic/Alkaline	5.3 - 8.1	Freshwater		Pit lake, phytoplankton community, water quality, multivariate analysis, mining impact, biological monitoring	Inverted microscope (presence - absence); Uthermol technique and Phycount (enumeration)	Water	Kalin et al.	Development of the phytoplankton community in a pit-lake in relation to water quality changes		2001	Water Research
Germany	ML 111	51.4936	13.6325	Lignite	Acidic	2.6 - 2.7			Acidobacteria subdivision 1, FISH probe, in situ detection, acidic mining lake, bacterioplankton	FISH (rRNA-targeted oligonucleotide probe for Acidobacteria); Amplified rRNA Restriction Analysis (ARDRA), cloning and sequencing; DAPI staining (total cell count)	Water/Sediment	Kleinsteuber et al.	Diversity and in situ quantification of Acidobacteria subdivision 1 in an acidic mining lake	10.1111/j.1574-6941.2007.00402.x	2008	FEMS Microbiology Ecology
Germany	ML 77	51.5189	13.693	Lignite	Acidic				Genome sequences, Acidithrix sp strain C25, Acidocella sp strain C78, acidophiles, Iron snow, acidic pit lake	Whole genome sequencing	Iron snow	Li et al.	Draft genome sequences of Acidithrix sp. strain C25 and Acidocella sp. strain C78, acidophiles isolated from iron-rich pelagic aggregates (iron snow)	10.1128/MRA.00102-21	2021	Microbiology Resource Announcements
Germany	ML 111	51.4936	13.6325	Lignite	Acidic	2.6 - 2.9	Saline	2000 - 2800	Geogenic acidic lakes, pH, food web, phytoplankton, zooplankton, corixids, seasonal variation	DAPI staining (cell density); Biovolume (Porton grid and cell shape)	Water	Wollmann et al.	Dynamics of planktonic food webs in three lakes across a pH gradient (pH 2 -4)	10.1023/A:1004060732467	2000	Hydrobiologia
Germany	ML Felix	51.6139	14.5467	Lignite	Acidic	3.4 - 3.8	Freshwater	440 - 500	Geogenic acidic lakes, pH, food web, phytoplankton, zooplankton, corixids, seasonal variation	DAPI staining (cell density); Biovolume (Porton grid and cell shape)	Water	Wollmann et al.	Dynamics of planktonic food webs in three lakes across a pH gradient (pH 2 -4)	10.1023/A:1004060732467	2000	Hydrobiologia
Germany	ML 77	51.5189	13.693	Lignite	Acidic				Fe-cycling bacteria, acidic sediments, ecophysiology	Amplified rRNA Restriction Analysis (ARDRA), cloning and sequencing; qPCR (Geobacter isolates detection); Media (acidophilic microorganisms isolation); Fe(III) reduction assays of isolates	Sediment	Lu et al.	Ecophysiology of Fe-cycling bacteria in acidic sediments	10.1128/AEM.01931-10	2010	Applied and Environmental Microbiology
Germany	ML 77	51.5189	13.693	Lignite	Acidic	3			Acid mine drainage, acid-tolerant sulphate reducer, anaerobic sulphur cycling, iron reduction, alkalinity	Sequencing (SRB); Most probable Number (FeRB, SRB); Media (enumerating SRB and culturing)	Sediment	Küsel et al.	Effect of pH on the anaerobic microbial cycling of sulfur in mining-impacted freshwater lake sediments	10.1016/S0098-8472(01)00103-4	2001	Environmental and Experimental Botany
Germany	ML 77	51.5189	13.693	Lignite	Acidic	3			Electron flow, iron-rich acidic sediment, acidity-driven iron cycle	Closed vessel incubation technique (microbial iron-reduction rates); 35SO4 incorporation (Sulfate reduction measurement)	Sediment	Peine et al.	Electron flow in an iron-rich acidic sediment - evidence for an acidity-driven iron cycle	10.4319/lo.2000.45.5.1077	2000	Limnology and Oceanography
Germany	ML 111	51.4936	13.6325	Lignite	Acidic				Acid mine drainage, aluminum toxicity, biogenic mineral formation, Desulfosporosinus, iron sulfide, Thermodesulfobium	Sybr green staining (cell count) - biomass (calculations); Terminal Restriction Enzyme Fragment Length Polymorphism (T-RFLP), cloning, sequencing; Media (growth)	Sediment	Meier et al.	Enrichment of sulfate-reducing bacteria and resulting mineral formation in media mimicking pore water metal ion concentrations and pH conditions of acidic pit lakes concentrations and pH conditions of acidic pit lakes	10.1111/j.1574-6941.2011.01199.x	2012	FEMS Microbiology Ecology
Spain	Cueva de la Mora	37.7825	-6.82139	Copper, silver, gold, zinc,, lead, sulphur	Acidic	2.5 - 4.6	Freshwater/Saline	1081 - 11836	Acidic pit lakes, metal pollution, bacterial sulphare reduction, sulphur cycling, sulphide precipitation, turbidity, self-mitigation	Physico-chemical proxy	Water	Diez-Ercilla et al.	Formation of biogenic sulphides in the water column of an acidic pit lake: biogeochemical controls and effects on trace metal dynamics	10.1007/s10533-014-0020-0	2014	Biogeochemistry
Turkey	AML 5	39.9658	26.8648	Coal	Acidic	3.2 - 3.79	Freshwater/Saline	1040 - 3070	Acid mine lakes, coal mine, Turkey, geochemical processes	Cloning, sequencing	Sediment	Yucel et al.	Generation of acid mine lakes associated with abandoned coal mines in Northwest Turkey	10.1007/s00244-016-0270-z	2016	Archives of Environmental Contamination and Toxicology
Turkey	AML 3	39.966	26.8511	Coal	Acidic	2.92 - 3.26	Saline	2990 - 3380	Acid mine lakes, coal mine, Turkey, geochemical processes	Cloning, sequencing	Sediment	Yucel et al.	Generation of acid mine lakes associated with abandoned coal mines in Northwest Turkey	10.1007/s00244-016-0270-z	2016	Archives of Environmental Contamination and Toxicology
Turkey	AML 1	39.9472	26.8706	Coal	Acidic	2.59 - 3.75	Saline	3040 - 4960	Acid mine lakes, coal mine, Turkey, geochemical processes	Cloning, sequencing	Sediment	Yucel et al.	Generation of acid mine lakes associated with abandoned coal mines in Northwest Turkey	10.1007/s00244-016-0270-z	2016	Archives of Environmental Contamination and Toxicology
Turkey	AML 4	39.9689	26.8646	Coal	Acidic	3.32 - 3.71	Saline	3070 - 3240	Acid mine lakes, coal mine, Turkey, geochemical processes	Cloning, sequencing	Sediment	Yucel et al.	Generation of acid mine lakes associated with abandoned coal mines in Northwest Turkey	10.1007/s00244-016-0270-z	2016	Archives of Environmental Contamination and Toxicology
Turkey	AML 2	39.9618	26.8582	Coal	Acidic	2.74 - 3.24	Saline	5440 - 6430	Acid mine lakes, coal mine, Turkey, geochemical processes	Cloning, sequencing	Sediment	Yucel et al.	Generation of acid mine lakes associated with abandoned coal mines in Northwest Turkey	10.1007/s00244-016-0270-z	2016	Archives of Environmental Contamination and Toxicology
Spain	San Telmo	37.8003	-6.96806	Sulphur, copper, zinc, lead, silver, gold	Acidic	2.8	Saline	5300 - 6600	San Telmo pit lake, Schwertmannite transformation, pH buffering, iron and sulfate reduction, alkalinity generation	Physico-chemical proxy	Water/sediment	Cánovas et al.	Geochemical processes in a highly acidic pit lake of the Iberian Pyrite Belt (SW Spain)	10.1016/j.chemgeo.2014.12.007	2015	Chemical Geology
Spain	Cueva de la Mora	37.7825	-6.82139	Copper, silver, gold, zinc,, lead, sulphur	Acidic	2.6 - 4.4			Aluminium, hydrobasaluminite, trace metal removal, metal/microbe interaction, acid mine drainage, acidic pit lakes	Scanning Electron Microspy (SEM); Physico-chemical proxy	Water	Sánchez-España et al.	Geochemistry of dissolved aluminum at low pH: Hydrobasaluminite formation and interaction with trace metals, silica and microbial cells under anoxic conditions	10.1016/j.chemgeo.2016.08.004	2016	Chemical Geology
Spain	Guadiana	37.6153	-7.29361	Sulphide ores	Acidic	2.7 - 4.4			Aluminium, hydrobasaluminite, trace metal removal, metal/microbe interaction, acid mine drainage, acidic pit lakes	Scanning Electron Microspy (SEM); Physico-chemical proxy	Water	Sánchez-España et al.	Geochemistry of dissolved aluminum at low pH: Hydrobasaluminite formation and interaction with trace metals, silica and microbial cells under anoxic conditions	10.1016/j.chemgeo.2016.08.004	2016	Chemical Geology
Germany	ML 107	51.4894	13.4709	Lignite	Acidic	2.3			Heterotrophic bacterial production, acidic pit lakes, iron-rich waters, cycling of matter, food web	Acridine orange staining (cell count and biomass); Cell volume (carbon content); 14C-leucine (heterotrophic production); Growth rates; Scatterless absorption measurement - multispectrometer (bacterial pigments)	Water	Kamjunke et al.	High heterotrophic bacterial production in acidic, iron-rich mining lakes	10.1007/s00248-004-0270-9	2005	Microbial Ecology
Germany	ML 111	51.4936	13.6325	Lignite	Acidic	2.6			Heterotrophic bacterial production, acidic pit lakes, iron-rich waters, cycling of matter, food web	Acridine orange staining (cell count and biomass); Cell volume (carbon content); 14C-leucine (heterotrophic production); Growth rates; Scatterless absorption measurement - multispectrometer (bacterial pigments)	Water	Kamjunke et al.	High heterotrophic bacterial production in acidic, iron-rich mining lakes	10.1007/s00248-004-0270-9	2005	Microbial Ecology
Germany	ML 117 (Grünewalder Lauch)	51.5167	13.6611	Lignite	Acidic	3			Heterotrophic bacterial production, acidic pit lakes, iron-rich waters, cycling of matter, food web	Acridine orange staining (cell count and biomass); Cell volume (carbon content); 14C-leucine (heterotrophic production); Growth rates; Scatterless absorption measurement - multispectrometer (bacterial pigments)	Water	Kamjunke et al.	High heterotrophic bacterial production in acidic, iron-rich mining lakes	10.1007/s00248-004-0270-9	2005	Microbial Ecology
Australia	Garrick East	-20.5647	147.831	Coal	Acidic	2.14	Saline	9888	Acid mine drainage, pit lake, bioremediation, storage, labile organic carbon, acidity	Most Probable Number (SOB, FeOB, SRB)	Water	Kumar et al.	How does storage affect the quality and quantity of organic carbon in sewage for use in the bioremediation of acidic mine waters?	10.1016/j.ecoleng.2011.02.021	2011	Ecological Engineering
Germany	ML 111	51.4936	13.6325	Lignite	Acidic	2.6			Physiological groups, iron reducing microorganisms, sulphate reducting bacteria, remediation	Most Probable Number (acFeO, acFeR, FeR); Phospholipid phosphate (biomass); Amplified rRNA Restriction Analysis (ARDRA); Cloning, sequencing	Sediment	Porsch et al.	Importance of different physiological groups of iron reducing microorganisms in an acidic mining lake remediation experiment	10.1007/s00248-009-9505-0	2009	Microbiology of Aquatic Systems
Spain	Brunita	37.6053	-0.88985	Zinc, lead, pyrite	Acidic	2 - 5			Acidic pit lakes, mineral precipitation, metal-microorganism interaction, bacterial sulfate reduction, metal pollution remediation	Physico-chemical proxy; Scanning Electron Microspy (SEM)	Water/Sediment	Ilin et al.	Incubation columns applied for simulating of microbially catalyzed mineral neoformation and early diagenesis of AMD-affected sediments		2021	Congreso Geológico de España
Spain	Filón Centro (Tharsis)	37.591	-7.12353	Copper, pyrite	Acidic	1.7 - 4.5			Acidic pit lakes, mineral precipitation, metal-microorganism interaction, bacterial sulfate reduction, metal pollution remediation	Physico-chemical proxy; Scanning Electron Microspy (SEM)	Water/Sediment	Ilin et al.	Incubation columns applied for simulating of microbially catalyzed mineral neoformation and early diagenesis of AMD-affected sediments		2021	Congreso Geológico de España
Canada	Base Mine	57.0108	-111.623	Oil sand	Alkaline				Oil sands end pit lakes, bitumen biodegradation, biostimulation, petroleum hydrocarbon	Illumina Amplicon sequencing; qPCR (bacterial population)	Tiling	Yu et al.	Indigenous microorganisms residing in oil sands tailings biodegrade residual bitumen	10.1016/j.chemosphere.2018.06.126	2018	Chemosphere
Germany	ML 111	51.4936	13.6325	Lignite	Acidic	2.6			Bioturbation, biogeochemistry, littoral sediments, acidic post mining lakes	Most Probable Number (FeOB and FeRB)	Sediment	Lagauzère et al.	Influence of bioturbation on the biogeochemistry of littoral sediments of an acidic post-mining pit lake	10.5194/bg-8-339-2011	2011	Biogeosciences
Germany	ML 77	51.5189	13.693	Lignite	Acidic	2.3 - 2.6	Saline	2700 - 3200	Iron snow, autotrophic iron oxidizing bacteria, heterotrophic iron reducing bacteria, carbon flow, metatranscriptomics, 13CO2, stable isotope probing, metaproteomics	Illumina Amplicon sequencing; Metatranscriptome; Metaproteomics; 13CO2 SIP combined with metaproteomics (identification of active key players)	Iron snow	Li et al.	Insights into autotrophic activities and carbon flow in iron-rich pelagic aggregates (iron snow)	10.3390/microorganisms9071368	2021	Microorganisms
Germany	ML 77	51.5189	13.693	Lignite	Acidic	2.6 - 5.9	Brackish/Saline	1965 - 3013	Metabolic function, iron snow, iron oxidising-reducing bacteria	Metaproteomics; Scanning Electron Microspy (SEM); Confocal laser scanning microsocpy (CLSM); qPCR (FeOM, FeRM); Sequencing	Iron snow	Lu et al.	Insights into the structure and metabolic function of microbes that shape pelagic iron-rich aggregates (iron snow)	10.1128/AEM.00467-13	2013	Applied and Environmental Microbiology
Czech Republic	Medrad	50.1793	12.5947	Lignite	Circumneutral/Alkaline	6.8 - 8.1	Brackish/Saline	1900 - 9000	Iron cycling, nitrogen cycling, bacterioplankton, mineral transformation, post-mining lake	Amplicon 454 pyrosequencing	Water/Sediment	Petrash et al.	Iron and nitrogen cycling, bacterioplankton community composition and mineral transformation involving phosphorus stabilisation in the ferruginous hypolimnion of a post-mining lake	10.1039/C8EM00328A	2018	Environmental Science: Processes & Impacts
Germany	ML 116	51.5025	13.6653	Lignite	Acidic	<3			Sulfate reduction, iron reduction, iron oxides, Gibbs free energy, DOM, DRIFT_IR	35SO4 incorporation (sulfate reduction measurement); Physico-chemical proxy	Sediment/Pore water	Blodau et al.	Iron and sulfate reduction in the sediments of acidic mine lake 116 (Brandenburg, Germany): rates and geochemical evaluation	10.1023/A:1005108002174	1998	Water, Air and Soil Pollution
Germany	ML 77	51.5189	13.693	Lignite	Acidic	3.3 - 5.9	Saline	2196 - 3035	Scherrmannite, mine lake, iron snow, STXM, HRTEM, iron reducing bacteria, bioremineralization	Transmission Electron Microscopy (TEM)	Iron snow	Miot et al.	Iron mineralogy across the oxycline of a lignite mine lake	10.1016/j.chemgeo.2016.04.013	2016	Chemical Geology
Malaysia	Dataran Taman Tasik	3.00939	101.606		Acidic	5			Enterobacter cloacae NZS, metal ions, metal tolerant, iron oxidation	Minimal inhibition concentration (metal tolerance); Media (isolation, growth, iron oxidation potential); Visual observation (colony morphology and characteristics); Gram staining (cellular morphology); Sequencing	Water	Mazalan et al.	Isolation and characterization of an acid and metal tolerant Enterobacter cloacae NZS strain from former mining lake in Selangor, Malaysia	10.1186/s43088-020-00051-1	2020	Beni-Suef University Journal of Basic and Applied Sciences
Malaysia	Paya Indah Wetlands	2.99137	101.717		Acidic	5			Enterobacter cloacae NZS, metal ions, metal tolerant, iron oxidation	Minimal inhibition concentration (metal tolerance); Media (isolation, growth, iron oxidation potential); Visual observation (colony morphology and characteristics); Gram staining (cellular morphology); Sequencing	Water	Mazalan et al.	Isolation and characterization of an acid and metal tolerant Enterobacter cloacae NZS strain from former mining lake in Selangor, Malaysia	10.1186/s43088-020-00051-1	2020	Beni-Suef University Journal of Basic and Applied Sciences
Malaysia	Tasik Biru Seri Kundang	3.25013	101.524		Acidic	5			Enterobacter cloacae NZS, metal ions, metal tolerant, iron oxidation	Minimal inhibition concentration (metal tolerance); Media (isolation, growth, iron oxidation potential); Visual observation (colony morphology and characteristics); Gram staining (cellular morphology); Sequencing	Water	Mazalan et al.	Isolation and characterization of an acid and metal tolerant Enterobacter cloacae NZS strain from former mining lake in Selangor, Malaysia	10.1186/s43088-020-00051-1	2020	Beni-Suef University Journal of Basic and Applied Sciences
Canada	Base Mine	57.0108	-111.623	Oil sand	Alkaline				Methan source, microbial cycling, early development, oil sand pit lake	Phospholipid fatty acid (cellular abundances); Biomarker distribution	Water	Slater et al.	Isotopic and chemical assessment of the dynamics of methane sources and microbial cycling during early development of an oil sands pit lake	10.3390/microorganisms9122509	2021	Microorganisms
Germany	ML 108	51.4827	13.6623	Lignite	Acidic	3.32	Freshwater	598	Mining sediment, iron uptake, endodermis, iron plaque, toxicity, Juncus bulbosus	Scanning electron microscopy (SEM)	Fresh root segment	Chabbi	Juncus bulbosus as a pioneer species in acidic lignite mining lakes: interactions, mechanism and survival strategies	10.1046/j.1469-8137.1999.00503.x	1999	New Phytologist
Germany	Senftenberg See	51.5003	14.0083	Lignite	Acidic	2.86	Brackish	1501	Mining sediment, iron uptake, endodermis, iron plaque, toxicity, Juncus bulbosus	Scanning electron microscopy (SEM)	Fresh root segment	Chabbi	Juncus bulbosus as a pioneer species in acidic lignite mining lakes: interactions, mechanism and survival strategies	10.1046/j.1469-8137.1999.00503.x	1999	New Phytologist
Austria	Langau	48.8483	15.7364	Lignite	Acidic	2.17 - 4.99			Acidic lake, mining lake, plankton, mixotrophy, rotifers, flagellates, Ochromonas, Lepocinclis, Chlamydomonas, deep chlorophyll maximum	Acridine orange staining; Porton grid (cell size); Carbon content; Cell volume	Water	Weithoff et al.	Lake morphometry and wind exposure may shape the plankton community structure in acidic mining lakes	10.1016/j.limno.2009.11.002	2010	Limnologica
Germany	ML 130	51.5603	13.7464	Lignite	Acidic	2.64 - 4.22			Acidic lake, mining lake, plankton, mixotrophy, rotifers, flagellates, Ochromonas, Lepocinclis, Chlamydomonas, deep chlorophyll maximum	Acridine orange staining; Porton grid (cell size); Carbon content; Cell volume	Water	Weithoff et al.	Lake morphometry and wind exposure may shape the plankton community structure in acidic mining lakes	10.1016/j.limno.2009.11.002	2010	Limnologica
Germany	ML 111	51.4936	13.6325	Lignite	Acidic				Autotrophic activity, environmental samples, specific bacterial taxa, 13C-labelled fattya cids	Fatty acids labelling	Sediment	Knief et al.	Linking autotrophic activity in environmental samples with specific bacterial taxa by detection of 13C-labelled fatty acids	10.1046/j.1462-2920.2003.00510.x	2003	Environmental Microbiology
Australia	WO5H	-33.3925	116.284	Coal	Acidic	2.66 - 2.89	Brackish	1560-1580	Collie, Kepwari, pit lake, water quality, sediment chemistry, riparian, closure, monitoring	Ion PGM sequencing	Sediment	Blanchette et al.	Macroinvertebrates and microbes (archaea, bacteria) offer complementary insights into mine-pit lake ecology	10.1007/s10230-019-00647-9	2019	Mine Water and the Environment
Australia	Kepwari	-33.4628	116.226	Coal	Acidic	3.90 - 3.95	Saline	3040-3900	Collie, Kepwari, pit lake, water quality, sediment chemistry, riparian, closure, monitoring	Ion PGM sequencing	Sediment	Blanchette et al.	Macroinvertebrates and microbes (archaea, bacteria) offer complementary insights into mine-pit lake ecology	10.1007/s10230-019-00647-9	2019	Mine Water and the Environment
Australia	Stockton	-33.3856	116.228	Coal	Acidic	3.62 - 3.67	Freshwater	618 - 621	Collie, Kepwari, pit lake, water quality, sediment chemistry, riparian, closure, monitoring	Ion PGM sequencing	Sediment	Blanchette et al.	Macroinvertebrates and microbes (archaea, bacteria) offer complementary insights into mine-pit lake ecology	10.1007/s10230-019-00647-9	2019	Mine Water and the Environment
Germany	ML 111	51.4936	13.6325	Lignite	Acidic	2.6 - 2.9			Acidic, Chlamydomonas, mining lakes, mixotrophic, organic carbon	Acridine organge staining (cell count); Porton Grid G12 (bacteria volumes); Carbon content; 14C-leucine (bacteria production)	Water	Tittel and Kamjunke	Metabolism of dissolved organic carbon by planktonic bacteria and mixotrophic algae in lake neutralisation experiments	10.1111/j.1365-2427.2004.01241.x	2004	Freshwater Biology
Canada	Clinton Creek	64.445	-140.724	Asbestos	Alkaline	8.4	Subsaline		Microbialites, non-lithifying microbial mats, metagenomic assembly, carbon sequestration, Gemmatiomonadetes, Cyanobacteria	Metagenomics	Microbialites/Sediment	White III et al.	Metagenomic analysis reveals that modern microbialites and polar microbial mats have similar taxonomic and functional potential	10.3389/fmicb.2015.00966	2015	Frontiers in Microbiology
Spain	Cueva de la Mora	37.7825	-6.82139	Copper, silver, gold, zinc,, lead, sulphur	Acidic	2.6 - 4.5	Saline	3400 - 12100**	Metal toxicity, metal resistance, acidophiles, metagenomics, metatranscriptomics, acidic systems; Cueva de la Mora; Iberian Pyrite Belt	Metagenomics; Metatranscriptomics	Water	Ayala-Muñoz et al.	Metagenomic and metatranscriptomic study of microbial metal resistance in an acidic pit lake	10.3390/microorganisms8091350	2020	Microorganisms
Spain	Cueva de la Mora	37.7825	-6.82139	Copper, silver, gold, zinc,, lead, sulphur	Acidic	2.3 - 3.2	Saline		Acid mine water, bacterial activity, metal removal, pit lakes, sediments	Physico-chemical proxy	Sediment	Diez-Ercilla et al.	Metal mobility and mineral transformations driven by bacterial activity in acidic pit lake sediments: evidence from column experiments and sequential extraction	10.1007/s11368-018-2112-2	2018	Journal of Soils and Sediments
Spain	Cueva de la Mora	37.7825	-6.82139	Copper, silver, gold, zinc,, lead, sulphur	Acidic	2.5 - 4.3	Saline	3304 - 11701	Meromixis, pit lake, sulphare reduction, iron reduction, sediment, bacteria, nutrients	Most Probable Number (FeOB, FeRB, acFeRB, SRB, SOB); Microbial activity; Acridine Orange staining (cell count); Phospholipid phosphate (total microbial biomass)	Water/Sediment	Wendt-Potthoff et al.	Microbial activity and biogeochemical cycling in a nutrient-rich meromictic acid pit lake	10.1016/j.limno.2011.10.004	2012	Limnologica
Germany	ML 111	51.4936	13.6325	Lignite	Acidic	2.55			Acid mine lake, eutrophication, neutralization rate, saprobization, sulfate reduction	Physico-chemical proxy	Water/sediment	Totsche et al.	Microbial alkalinity production to prevent reacidification of neutralized mining lakes		2006	Mine Water and the Environment
Spain	Cueva de la Mora	37.7825	-6.82139	Copper, silver, gold, zinc,, lead, sulphur	Acidic	2.6 - 4.5			Acidophiles, sulphate-reducing bacteria, Iberian Pyrite Belt, sediments, microbial diversity, pit lakes	Terminal Restriction Enzyme Fragment Length Polymorphism (T-RFLP); Media (to cultivate acidophiles and purify the isolates); Sequencing	Sediment	Falagán et al.	Microbial communities in sediments in acidic, metal-rich mine lakes: results from a study in South–West Spain	10.4028/www.scientific.net/AMR.1130.7	2015	Advanced Materials Research
Spain	Guadiana	37.6153	-7.29361	Sulphide ores	Acidic	2.6 - 4.5			Acidophiles, sulphate-reducing bacteria, Iberian Pyrite Belt, sediments, microbial diversity, pit lakes	Terminal Restriction Enzyme Fragment Length Polymorphism (T-RFLP); Media (to cultivate acidophiles and purify the isolates); Sequencing	Sediment	Falagán et al.	Microbial communities in sediments in acidic, metal-rich mine lakes: results from a study in South–West Spain	10.4028/www.scientific.net/AMR.1130.7	2015	Advanced Materials Research
Russia	Sherlovaya Gora	50.5501	116.269	Polymetallic deposits	Acidic	3.23 - 4.9	Saline	4090 - 5040	Acid mine drainage (AMD) systems, mine-impacted environments, acidophilic bacteria, unclassified Euryarchaeota/Terrestrial Miscellaneous Euryarchaeotal Group (TMEG), Ignavibacteriae, Transbaikal area	Illumina Amplicon sequencing	Water/Sediment	Gavrilov et al.	Microbial communities of polymetallic deposits' acidic ecosystems of continental climatic zone with high temperature contrasts	10.3389/fmicb.2019.0157	2019	Frontiers in Microbiology
Germany	ML B	51.8472	13.8457	Lignite	Alkaline	8	Freshwater	1000	Acidic mining lakes, acidophilic microorganisms Iron (III) reduction, sediment, sulfate reduction	Most Probable Number (FeOB, SOB, SRB and FeRB)	Sediment	Meier et al.	Microbial cycling of iron and sulfur in sediments of acidic and pH-neutral mining lakes in Lusatia (Brandenburg, Germany)	10.1023/b:biog.0000015324.22890.b7	2004	Biogeochemistry
Germany	ML 111	51.4936	13.6325	Lignite	Acidic	2.6	Saline	2400 - 2600	Acidic mining lakes, acidophilic microorganisms Iron (III) reduction, sediment, sulfate reduction	Most Probable Number (FeOB, SOB, SRB and FeRB)	Sediment	Meier et al.	Microbial cycling of iron and sulfur in sediments of acidic and pH-neutral mining lakes in Lusatia (Brandenburg, Germany)	10.1023/b:biog.0000015324.22890.b7	2004	Biogeochemistry
Germany	ML 107	51.4894	13.4709	Lignite	Acidic	2.3	Saline	2500 - 5000	Acidic mining lakes, acidophilic microorganisms Iron (III) reduction, sediment, sulfate reduction	Most Probable Number (FeOB, SOB, SRB and FeRB)	Sediment	Meier et al.	Microbial cycling of iron and sulfur in sediments of acidic and pH-neutral mining lakes in Lusatia (Brandenburg, Germany)	10.1023/b:biog.0000015324.22890.b7	2004	Biogeochemistry
Spain	Concepción	37.7742	-6.6775	Sulphide ores	Acidic	2.5 - 3.5	Freshwater/Saline	1300 - 4500	Microbial diversity, physicochemical characteristics, acidic pit lakes, Iberian Pyrite Belt	Sequencing	Water	Santofimia et al.	Microbial diversity and its relationship to physicochemical characteristics of the water in two extreme acidic pit lakes from the Iberian Pyrite Belt (SW Spain)	10.1371/journal.pone.0066746	2013	Plos One
Spain	Nuestra Señora del Carmen	37.7	-7.41472	Copper, silver, gold	Acidic	2.2	Saline	8110 - 9100	Microbial diversity, physicochemical characteristics, acidic pit lakes, Iberian Pyrite Belt	Sequencing	Water	Santofimia et al.	Microbial diversity and its relationship to physicochemical characteristics of the water in two extreme acidic pit lakes from the Iberian Pyrite Belt (SW Spain)	10.1371/journal.pone.0066746	2013	Plos One
Spain	Concepción	37.7742	-6.6775	Sulphide ores	Acidic	2.5 - 3.5	Freshwater/Saline	1300 - 4500	Iron cycle, acid pit lakes, acidophilic microorganisms, meromixis, Iberian Pyrite Belt	Denaturing Gradient Gel Electrophoresis (DGGE); Sequencing	Water	González-Toril et al.	Microbial ecology in extreme acidic pit lakes from the Iberian Pyrite Belt (SW Spain)	10.4028/www.scientific.net/AMR.825.23	2013	Advanced Materials Research
Spain	Nuestra Señora del Carmen	37.7	-7.41472	Copper, silver, gold	Acidic	2.2	Saline	8110 - 9100	Iron cycle, acid pit lakes, acidophilic microorganisms, meromixis, Iberian Pyrite Belt	Denaturing Gradient Gel Electrophoresis (DGGE); Sequencing	Water	González-Toril et al.	Microbial ecology in extreme acidic pit lakes from the Iberian Pyrite Belt (SW Spain)	10.4028/www.scientific.net/AMR.825.23	2013	Advanced Materials Research
Germany	ML 111	51.4936	13.6325	Lignite	Acidic				Acidic mining lake, AMD, bacteria, enclosure, geochemical modeling, iron reduction, sediment, sulphate reduction	Phospholipid phosphate (biomass); Most Probable Number (Fe and S cycling)	Sediment	Wendt-Potthoff et al.	Microbial Fe(III) reduction in acific mining lake sediments after addition of an organic substrate and lime	10.1023/A:1019959814202	2002	Mine Water and the Environment
Spain	Brunita	37.6053	-0.88985	Zinc, lead, pyrite	Acidic	2.2 - 5	Saline	18569 - 27651*	Acidic mine pit lakes, metal pollution, bacterial sulphate reduction, natural attenuation	Illumina Amplicon sequencing; Scanning Electron Microscopy (SEM)	Water	Sánchez-España et al.	Microbial geochemistry of the acidic saline pit lake of brunita mine (La Union, SE Spain)	10.1007/s10230-020-00655-0	2020	Mine Water and the Environment
Germany	ML 118	51.5115	13.6359	Lignite	Acidic	3.35	Freshwater	690	Microbial indicator groups, acidic mining lakes, 16S rDNA SSCP fingerprints, indicator groups	16S rDNA-based Single-Strand Conformation Polymorphism (SSCP) fingerprints; Isolation and sequencing of single products from SSCP fingerprints; Sybr green staining (cell count)	Water	Wenderoth and Abraham	Microbial indicator groups in acidic mining lakes	10.1111/j.1462-2920.2004.00677.x	2005	Environmental Microbiology
Germany	ML 112	51.4925	13.659	Lignite	Acidic	2.94	Freshwater	1105	Microbial indicator groups, acidic mining lakes, 16S rDNA SSCP fingerprints, indicator groups	16S rDNA-based Single-Strand Conformation Polymorphism (SSCP) fingerprints; Isolation and sequencing of single products from SSCP fingerprints; Sybr green staining (cell count)	Water	Wenderoth and Abraham	Microbial indicator groups in acidic mining lakes	10.1111/j.1462-2920.2004.00677.x	2005	Environmental Microbiology
Germany	ML 117 (Grünewalder Lauch)	51.5167	13.6611	Lignite	Acidic	2.81	Freshwater	1131	Microbial indicator groups, acidic mining lakes, 16S rDNA SSCP fingerprints, indicator groups	16S rDNA-based Single-Strand Conformation Polymorphism (SSCP) fingerprints; Isolation and sequencing of single products from SSCP fingerprints; Sybr green staining (cell count)	Water	Wenderoth and Abraham	Microbial indicator groups in acidic mining lakes	10.1111/j.1462-2920.2004.00677.x	2005	Environmental Microbiology
Germany	ML 108	51.4827	13.6623	Lignite	Acidic	2.89	Freshwater	1214	Microbial indicator groups, acidic mining lakes, 16S rDNA SSCP fingerprints, indicator groups	16S rDNA-based Single-Strand Conformation Polymorphism (SSCP) fingerprints; Isolation and sequencing of single products from SSCP fingerprints; Sybr green staining (cell count)	Water	Wenderoth and Abraham	Microbial indicator groups in acidic mining lakes	10.1111/j.1462-2920.2004.00677.x	2005	Environmental Microbiology
Germany	ML 116	51.5025	13.6653	Lignite	Acidic	2.78	Freshwater	1250	Microbial indicator groups, acidic mining lakes, 16S rDNA SSCP fingerprints, indicator groups	16S rDNA-based Single-Strand Conformation Polymorphism (SSCP) fingerprints; Isolation and sequencing of single products from SSCP fingerprints; Sybr green staining (cell count)	Water	Wenderoth and Abraham	Microbial indicator groups in acidic mining lakes	10.1111/j.1462-2920.2004.00677.x	2005	Environmental Microbiology
Germany	ML 75	51.5153	13.6786	Lignite	Acidic	2.67	Brackish	1728	Microbial indicator groups, acidic mining lakes, 16S rDNA SSCP fingerprints, indicator groups	16S rDNA-based Single-Strand Conformation Polymorphism (SSCP) fingerprints; Isolation and sequencing of single products from SSCP fingerprints; Sybr green staining (cell count)	Water	Wenderoth and Abraham	Microbial indicator groups in acidic mining lakes	10.1111/j.1462-2920.2004.00677.x	2005	Environmental Microbiology
Germany	ML 77	51.5189	13.693	Lignite	Acidic	2.81	Brackish	1753	Microbial indicator groups, acidic mining lakes, 16S rDNA SSCP fingerprints, indicator groups	16S rDNA-based Single-Strand Conformation Polymorphism (SSCP) fingerprints; Isolation and sequencing of single products from SSCP fingerprints; Sybr green staining (cell count)	Water	Wenderoth and Abraham	Microbial indicator groups in acidic mining lakes	10.1111/j.1462-2920.2004.00677.x	2005	Environmental Microbiology
Germany	ML 76	51.52	13.6867	Lignite	Acidic	2.78	Brackish	1761	Microbial indicator groups, acidic mining lakes, 16S rDNA SSCP fingerprints, indicator groups	16S rDNA-based Single-Strand Conformation Polymorphism (SSCP) fingerprints; Isolation and sequencing of single products from SSCP fingerprints; Sybr green staining (cell count)	Water	Wenderoth and Abraham	Microbial indicator groups in acidic mining lakes	10.1111/j.1462-2920.2004.00677.x	2005	Environmental Microbiology
Germany	ML 111	51.4936	13.6325	Lignite	Acidic	2.72	Brackish	1886	Microbial indicator groups, acidic mining lakes, 16S rDNA SSCP fingerprints, indicator groups	16S rDNA-based Single-Strand Conformation Polymorphism (SSCP) fingerprints; Isolation and sequencing of single products from SSCP fingerprints; Sybr green staining (cell count)	Water	Wenderoth and Abraham	Microbial indicator groups in acidic mining lakes	10.1111/j.1462-2920.2004.00677.x	2005	Environmental Microbiology
Germany	ML 110	51.4887	13.618	Lignite	Acidic	2.72	Brackish	1985	Microbial indicator groups, acidic mining lakes, 16S rDNA SSCP fingerprints, indicator groups	16S rDNA-based Single-Strand Conformation Polymorphism (SSCP) fingerprints; Isolation and sequencing of single products from SSCP fingerprints; Sybr green staining (cell count)	Water	Wenderoth and Abraham	Microbial indicator groups in acidic mining lakes	10.1111/j.1462-2920.2004.00677.x	2005	Environmental Microbiology
Germany	ML 111	51.4936	13.6325	Lignite	Acidic	2.7	Saline	2640	Microbial indicator groups, acidic mining lakes, 16S rDNA SSCP fingerprints, indicator groups	16S rDNA-based Single-Strand Conformation Polymorphism (SSCP) fingerprints; Isolation and sequencing of single products from SSCP fingerprints; Sybr green staining (cell count)	Water	Wenderoth and Abraham	Microbial indicator groups in acidic mining lakes	10.1111/j.1462-2920.2004.00677.x	2005	Environmental Microbiology
Germany	ML 107	51.4894	13.4709	Lignite	Acidic	2.52	Saline	3680	Microbial indicator groups, acidic mining lakes, 16S rDNA SSCP fingerprints, indicator groups	16S rDNA-based Single-Strand Conformation Polymorphism (SSCP) fingerprints; Isolation and sequencing of single products from SSCP fingerprints; Sybr green staining (cell count)	Water	Wenderoth and Abraham	Microbial indicator groups in acidic mining lakes	10.1111/j.1462-2920.2004.00677.x	2005	Environmental Microbiology
Germany	WansSee	51.512043***	11.656185***	Clay	Acidic	2.62	Saline	5410	Microbial indicator groups, acidic mining lakes, 16S rDNA SSCP fingerprints, indicator groups	16S rDNA-based Single-Strand Conformation Polymorphism (SSCP) fingerprints; Isolation and sequencing of single products from SSCP fingerprints; Sybr green staining (cell count)	Water	Wenderoth and Abraham	Microbial indicator groups in acidic mining lakes	10.1111/j.1462-2920.2004.00677.x	2005	Environmental Microbiology
Germany	WansPfu	51.502296***	11.715965***	Clay	Acidic	2.14	Saline	6680	Microbial indicator groups, acidic mining lakes, 16S rDNA SSCP fingerprints, indicator groups	16S rDNA-based Single-Strand Conformation Polymorphism (SSCP) fingerprints; Isolation and sequencing of single products from SSCP fingerprints; Sybr green staining (cell count)	Water	Wenderoth and Abraham	Microbial indicator groups in acidic mining lakes	10.1111/j.1462-2920.2004.00677.x	2005	Environmental Microbiology
Germany	ML 111	51.4936	13.6325	Lignite	Acidic	2.6	Saline	2400 - 2600	Acidic pit lake, microbial Fe (III) reduction, iron, microbial sulfate reduction, passive treatment, bacteria, sediment, Lusatia	Most Probable Number (FeRB and FeOB); Phospholipid phosphate (biomass); Cell count (from biomass)	Sediment	Wendt-Potthoff et al.	Microbial iron reduction during passive in situ remediation of an acidic mine pit lake mesocosm	10.1016/j.limno.2009.10.003	2010	Limnologica
Spain	Peña de Hierro	37.7269	-6.555	Sulphide ores	Acidic	2.1 - 2.4	Saline	3670 - 7100*	Acid mine drainage (AMD), Iberian Pyrite Belt, pit lake, Rio Tinto	Illumina Amplicon sequencing	Water	Grettenberger et al.	Microbial population structure in a stratified, acidic pit lake in the Iberian Pyrite Belt	10.1080/01490451.2020.1751748	2020	Geomicrobiology Journal
Germany	ML 108	51.4827	13.6623	Lignite	Acidic	3.2	Freshwater	1400	Aerobic and anaerobic root-colonizing microorganisms, organic root exudates, Fe oxidising and reducing	Most Probable Number (FeRB, FeOB, cultured cells); Media (heterotrophic aerobes, FeRB, FeOB); Fe(III)-reducing and sulfate-reducing activities	Plant of bulbous rush/Vegetated sediment	Küsel et al.	Microbial processes associated with roots of bulbous rush coated with iron plaques	10.1007/s00248-002-1054-8	2003	Microbial Ecology
Germany		52.4497294***	12.2291306***	Lignite	Acidic	3			Fe reduction, acidic sediment, isolation, Acidiphilium cryptum JF-5, coupling Fe(III) reduction to glucose oxidation	Most Probable Number (FeRB); DAPI staining (total bacteria count); Media and isolation (FeRB); Electron microscopy; Sequencing	Sediment	Küsel et al.	Microbial reduction of Fe(III) in acidic sediments: Isolation of Acidophilium cryptum JF-5 capable of coupling the reduc- tion of Fe(III) to the oxidation of glucose	10.1128/AEM.65.8.3633-3640.1999	1999	Applied and Environmental Microbiology
Germany	ML 77	51.5189	13.693	Lignite	Acidic	3			Microbial reduction of Fe(III), oxygen, low pH	Media; Counting chamber	Sediment	Küsel et al.	Microbial reduction of Fe(III) in the presence of oxygen under low pH conditions	10.1046/j.1462-2920.2002.00314.x	2002	Environmental Microbiology
United States	Lake B	39.00027778***	-87.25027778***	Coal	Acidic	6.2 - 7.3			Acid mine draiange, pH optimum, sediment	35SO4 incorporation (sulfate reduction measurement)	Sediment	Gyure et al.	Microbial sulfate reduction in acidic (pH 3) strip-mine lakes	10.1111/j.1574-6968.1990.tb03941.x	1990	FEMS Microbiology Ecology
United States	Reservoir 29	39.00027778***	-87.25027778***	Coal	Acidic	3.8			Acid mine draiange, pH optimum, sediment	35SO4 incorporation (sulfate reduction measurement)	Sediment	Gyure et al.	Microbial sulfate reduction in acidic (pH 3) strip-mine lakes	10.1111/j.1574-6968.1990.tb03941.x	1990	FEMS Microbiology Ecology
Spain	Cueva de la Mora	37.7825	-6.82139	Copper, silver, gold, zinc,, lead, sulphur	Acidic	2.5 - 4.4	Saline		Aluminum, aluminosilicate, acidic pit lake, acidophilic bacteria, biomineralization, metal-microbe interaction	Electron microsocopy techniques	Water	Sánchez-España et al.	Microbially mediated aluminosilicate formation in acidic anaerobic environments: A cell-scale chemical perspective	10.1111/gbi.12269	2018	Gebiology
Spain	Guadiana	37.6153	-7.29361	Sulphide ores	Acidic	2.8 - 4.3	Saline		Aluminum, aluminosilicate, acidic pit lake, acidophilic bacteria, biomineralization, metal-microbe interaction	Electron microsocopy techniques	Water	Sánchez-España et al.	Microbially mediated aluminosilicate formation in acidic anaerobic environments: A cell-scale chemical perspective	10.1111/gbi.12269	2018	Gebiology
Spain	Cueva de la Mora	37.7825	-6.82139	Copper, silver, gold, zinc,, lead, sulphur	Acidic	2.5 - 4.3	Saline	3293- 12196**	Acidophiles, biogeochemical cycles, Iberian Pyrite Belt, microbial diversity, pit lakes	Terminal Restriction Enzyme Fragment Length Polymorphism (T-RFLP); Media (acidophilic bacteria and archaea)	Water	Falagán et al.	Microbiological communities in two acidic mine pit lakes in the Iberian Pyrite Belt (IPB), Spain	10.4028/www.scientific.net/AMR.825.19	2013	Advanced Materials Research
Spain	Guadiana	37.6153	-7.29361	Sulphide ores	Acidic	2.8	Saline	3818- 18848**	Acidophiles, biogeochemical cycles, Iberian Pyrite Belt, microbial diversity, pit lakes	Terminal Restriction Enzyme Fragment Length Polymorphism (T-RFLP); Media (acidophilic bacteria and archaea)	Water	Falagán et al.	Microbiological communities in two acidic mine pit lakes in the Iberian Pyrite Belt (IPB), Spain	10.4028/www.scientific.net/AMR.825.19	2013	Advanced Materials Research
Germany	ML 111	51.4936	13.6325	Lignite	Acidic	2.6	Saline	2500	Neutralization, hypolimnic acid pit lake, microcosms, iron and sulphate reduction, SRB, FeRB	Acridine organge staining; Most Probable Number (FeOB, SOB, SRB and FeRB); Phospholipid phosphate (biomass)	Water/Sediment/Carbokalk	Frömmichen et al.	Microcosm studies for neutralization of hypolimnic acid mine pit lake water (pH 2.6)	10.1021/es034863e	2004	Environmental Science and Technology
Germany	ML 111	51.4936	13.6325	Lignite	Acidic	2.6 - 3.3	Saline	2410 - 2627	Mixotrophs, specialists, aquatic food web	Acridine orange staining	Water	Tittel et al.	Mixotrophs combine resource use to outcompete specialists: Implications for aquatic food webs	10.1073/pnas.2130696100	2003	PNAS
Canada	Base Mine	57.0108	-111.623	Oil sand	Alkaline				Algae, Chrolorella kessleri, Botryococcus braunii, NAs degradation, indigenous microbes, degradation pathways, diversity of microbial communities	Illumina Amplicon sequencing	Water	Yu et al.	Model naphthenic acids removal by microalgae and Base Mine Lake cap water microbial inoculum	10.1016/j.chemosphere.2019.06.110	2019	Chemosphere
Canada	Gran Cache	54.038	-119.196		Alkaline	8.50 - 8.77	Freshwater	1336 - 1454	N-P fertilizatio, anaerobic selenium reduction, end-pit lake, Selenium reducing bacteria, sulphur reducing bacteria, remediation	Physico-chemical proxy	Water	Luek et al.	N-P Fertilization Stimulates Anaerobic Selenium Reduction in an End-Pit Lake	10.1038/s41598-017-11095-2	2017	Scientific Reports
Spain	Cueva de la Mora	37.7825	-6.82139	Copper, silver, gold, zinc,, lead, sulphur	Acidic	2.6 - 4.5	Saline	3342 - 12294**	Acidophiles, biogeochemistry, iron, pit lakes, stratified lakes, sulphur	Terminal Restriction Enzyme Fragment Length Polymorphism (T-RFLP); Cloning, sequencing; Media (growth)	Water/Sediment	Falagán et al.	New insights into the biogeochemistry of extremely acidic environments revealed by a combined cultivation-based and culture-independent study of two stratified pit lakes	10.1111/1574-6941.12218	2014	FEMS Microbiology Ecology
Spain	Guadiana	37.6153	-7.29361	Sulphide ores	Acidic	2.7 - 4.2	Saline	3798 - 18994**	Acidophiles, biogeochemistry, iron, pit lakes, stratified lakes, sulphur	Terminal Restriction Enzyme Fragment Length Polymorphism (T-RFLP); Media	Water/Sediment	Falagán et al.	New insights into the biogeochemistry of extremely acidic environments revealed by a combined cultivation-based and culture-independent study of two stratified pit lakes	10.1111/1574-6941.12218	2014	FEMS Microbiology Ecology
Spain	Guadiana	37.6153	-7.29361	Sulphide ores	Acidic	2.7 - 4.5			Pit lake, acid mine drainage, acidophiles, archaea, bacteria	Terminal Restriction Enzyme Fragment Length Polymorphism (T-RFLP)	Water	Falagán et al.	New insights into the microbiology of meromictic acidic pit lakes in the Iberian Pyrite Belt (Spain)		2016	Proceedings of International Mine Water Association Symposium 2016
Germany	ML 111	51.4961	13.635	Lignite	Acidic	2.7 - 3.1	Saline	2000	Nitrification microbial activity, stable isotope, acidic lakes	Isotope tracer (nitrification measurement); Physico-chemical proxy	Water/Sediment/Periphyton	Jeschke et al.	No Nitrification in Lakes Below pH 3	10.1021/es402179v	2013	Environmental Science and Technology
Spain	Cueva de la Mora	37.7825	-6.82139	Copper, silver, gold, zinc,, lead, sulphur	Acidic	2.8			Nitrification microbial activity, stable isotope, acidic lakes	Isotope tracer (nitrification measurement); Physico-chemical proxy	Water/Sediment/Periphyton	Jeschke et al.	No nitrification in lakes below pH 3	10.1021/es402179v	2013	Environmental Science and Technology
Spain	Guadiana	37.6153	-7.29361	Sulphide ores	Acidic	2.7 - 4.1			Nitrification microbial activity, stable isotope, acidic lakes	Isotope tracer (nitrification measurement); Physico-chemical proxy	Water/Sediment/Periphyton	Jeschke et al.	No nitrification in lakes below pH 3	10.1021/es402179v	2013	Environmental Science and Technology
Germany	Partwitz	51.533	14.143	Lignite	Acidic	2.9			Nitrification microbial activity, stable isotope, acidic lakes	Isotope tracer (nitrification measurement); Physico-chemical proxy	Water/Sediment/Periphyton	Jeschke et al.	No nitrification in lakes below pH 3	10.1021/es402179v	2013	Environmental Science and Technology
Germany	Runstendt	51.305	11.9436	Lignite	Alkaline	7.6 - 7.7			Nitrification microbial activity, stable isotope, acidic lakes	Isotope tracer (nitrification measurement); Physico-chemical proxy	Water/Sediment/Periphyton	Jeschke et al.	No nitrification in lakes below pH 3	10.1021/es402179v	2013	Environmental Science and Technology
Germany	Sedlitz	51.5494	14.1014	Lignite	Acidic	3.2			Nitrification microbial activity, stable isotope, acidic lakes	Isotope tracer (nitrification measurement); Physico-chemical proxy	Water/Sediment/Periphyton	Jeschke et al.	No nitrification in lakes below pH 3	10.1021/es402179v	2013	Environmental Science and Technology
Germany	Senftenberg	51.5003	14.0083	Lignite	Acidic/Alkaline	6.4 - 7.8			Nitrification microbial activity, stable isotope, acidic lakes	Isotope tracer (nitrification measurement); Physico-chemical proxy	Water/Sediment/Periphyton	Jeschke et al.	No nitrification in lakes below pH 3	10.1021/es402179v	2013	Environmental Science and Technology
Spain	Cueva de la Mora	37.7825	-6.82139	Copper, silver, gold, zinc,, lead, sulphur	Acidic	2 - 4			Biosulfidogenesis, acidic pit lake, metagenomics, metatranscriptomics, metagenome-assembled genomes (MAGs), acidophiles, microbial sulphate reduction (MSR)	Metagenomics; Metatranscriptomes; Illumina Amplicon Sequencing	Water	Ayala-Muñoz et al.	Novel microorganisms contribute to biosulfidogenesis in the deep layer of an acidic pit lake	10.3389/fbioe.2022.867321	2022	Frontiers in Bioengineering and Biotechnology
Germany	ML 111	51.4936	13.6325	Lignite	Acidic	2.6			Acidic mining lake, sedimentary organic matter, hydrocarbons, alkanols, sterols	Hopanes/hopanoids as membrane stabilizers of prokaryotes (bacterial community composition)	Sediment	Poerschmann et al.	Organic matter in sediment layers of an acidic mining lake as assessed by lipid analysis. Part II: Neutral lipids	10.1016/j.scitotenv.2016.01.116	2017	Science of The Total Environment
Germany	ML 111	51.4936	13.6325	Lignite	Acidic	2.6			Acidic mining lake, fatty acids, microbial activity, sediment organic matter	Fatty acids biomarker (viable microbial biomass)	Sediment	Poerschmann et al.	Organic matter in sediments of an acidic mining lake as assessed by lipid analysis. Part I: Fatty acids	10.1016/j.scitotenv.2011.10.015	2012	Science of The Total Environment
Germany	ML 77	51.5189	13.693	Lignite	Acidic	3			Organic matter, sediments, acidic mining lake, ML 77	35S-tracers technique (sulphate reduction rates); Closed vessel incubation (Iron reduction rates); Approximation by the sum of CH2O equivalents stoichiometrically utilized in sulfate and iron reduction (Carbon oxidation rates)	Sediment	Laskov et al.	Organic Matter Preservation in the Sediment of an Acidic Mining Lake	10.1021/es010320y	2002	Environmental Science and Technology
Germany	ML 111	51.4961	13.635	Lignite	Acidic	2.6			Mine pit lake treatment, microbial respiration, metal-sulfides, iron reduction, field mesocosm	Physico-chemical proxy	Water	Koschorreck et al.	Oxygen depletion induced by adding whey to an enclosure in an acidic mine pit lake	10.1016/j.ecoleng.2011.08.003	2011	Ecological Engineering
Germany	ML 77	51.5189	13.693	Lignite	Acidic	2.6 - 5.6	Saline	2022 - 3235	Iron-rich particles formation, microbial communities, acidic pit lake	Confocal laser scanning microscopy (CLSM - distribution of microbal cells in the particles); Denaturing Gradient Gel Electrophoresis (DGGE); Cloning, sequencing	Water/Sediment/Iron snow	Reiche et al.	Pelagic boundary conditions affect the biological formation of iron-rich particles (iron snow) and their microbial communities	10.4319/lo.2011.56.4.1386	2011	Limnology and Oceanography
Germany	ML 77	51.5189	13.693	Lignite	Acidic	3			Fe-reducing activity, pH, sediment, microbial diversity	DAPI staining (cell count); Most Probable Number (FeRB); Denaturing Gradient Gel Electrophoresis (DGGE); Cloning, sequencing; MPN-PCR technique	Sediment	Blöthe et al.	pH gradient-induced heterogeneity of Fe(III)-reducing microorganisms in coal mining-associated lake sediments	10.1128/AEM.01194-07	2008	Applied and Environmental Microbiology
Germany	ML 107	51.4894	13.4709	Lignite	Acidic	2.3			Acid mine drainage, algal community, Chlamydomonas, metal-rich lakes, P-availability	Acridine orange staining	Water	Spijkerman	Phosphorus limitation of algae living in iron-rich, acidic lake	10.3354/ame01244	2008	Aquatic Microbial Ecology
Germany	ML 111	51.4936	13.6325	Lignite	Acidic	2.6			Acid mine drainage, algal community, Chlamydomonas, metal-rich lakes, P-availability	Acridine orange staining	Water	Spijkerman	Phosphorus limitation of algae living in iron-rich, acidic lake	10.3354/ame01244	2008	Aquatic Microbial Ecology
Germany	ML 113	52.41611***	12.2291306***	Lignite	Acidic	2.6			Acid mine drainage, algal community, Chlamydomonas, metal-rich lakes, P-availability	Acridine orange staining	Water	Spijkerman	Phosphorus limitation of algae living in iron-rich, acidic lake	10.3354/ame01244	2008	Aquatic Microbial Ecology
Germany	ML 117 (Grünewalder Lauch)	51.5167	13.6611	Lignite	Acidic	3.2			Acid mine drainage, algal community, Chlamydomonas, metal-rich lakes, P-availability	Acridine orange staining	Water	Spijkerman	Phosphorus limitation of algae living in iron-rich, acidic lake	10.3354/ame01244	2008	Aquatic Microbial Ecology
Spain	San Telmo	37.8003	-6.96806	Sulphur, copper, zinc, lead, silver, gold	Acidic	2.8	Saline	5226 - 6638	Photoreduction, Fe(III), Fe(II), UV-A, PAR, pit lake, colloids, schwertmannite, AMD	Physico-chemical proxy; Isotopes	Water	Diez Ercilla et al.	Photoreduction of Fe(III) in the acidic mine pit lake of San Telmo (Iberian Pyrite Belt): Field and Experimental Work	10.1007/s10498-008-9044-1	2008	Aquatic Geochemistry
Spain	Cueva de la Mora	37.7825	-6.82139	Copper, silver, gold, zinc,, lead, sulphur	Acidic	2.7 - 4.7	Saline	2000 - 12000	Acid mine drainage, double-diffusive convection, geochemistry, meromixis, pit lake, Spain	Photomicrograph	Water	Sánchez-España et al.	Physico-chemical gradients and meromictic stratification in Cueva de la Mora and other acidic pit lakes of the Iberian Pyrite Belt	10.1007/s10230-008-0059-z	2009	Mine Water and the Environment
Spain	San Telmo	37.8003	-6.96806	Sulphur, copper, zinc, lead, silver, gold	Acidic	2.7 - 2.8	Saline	5226 - 6638	Physiochemical stratification, microbiological stratification, meromictic, acidic pit lake	CARD-FISH, DAPI staining	Water	Sánchez-España et al.	Physicochemical and microbiological stratification of a meromictic, acidic mine pit lake (San Telmo, Iberian Pyrite Belt)		2007	Proceedings of International Mine Water Association Symposium 2007
Australia	Garrick East	-20.5647	147.831	Coal	Acidic	2 - 2.5			Acidic pit lake, bioremediation, acidity, SRB, sulfate reduction	Physico-chemical proxy	Water	Kumar et al.	Potential of sewage and green waste for acidic pit lake bioremediation		2011	Mine Water - Managing The Challenges: Proceedings Of The International Mine Water Association Congress 2011
Germany	ML 111	51.4961	13.635	Lignite	Acidic	2.6	Brackish	1690	Sediment-water interface, organic matter, lime, acid mine pit lake, mesocosm, sulfate and iron reduction, remediation	35SO4 incorporation (Sulfate reduction measurement); Physico-chemical proxy	Sediment/(Pore) water	Koschorreck et al.	Processes at the sediment water interface after addition of organic matter and lime to an acid mine pit lake mesocosm	10.1021/es0614823	2007	Environmental Science and Technology
Germany	Cospuden	51.2748	12.3372	Lignite	Acidic	4.5 - 6			Sulphur-acidic mining lakes, protozoa, cell density, biomass, seasonal dynamics	Acridine orange staining (cell count)	Water	Packroff	Protozooplankton in acidic mining lakes with special respect to ciliates	10.1023/A:1004095426532	2000	Hydrobiologia
Canada	Base Mine	57.0108	-111.623	Oil sand	Alkaline	7.90 - 8.33	Saline	2763 - 2905	Nitrifier denitrification, nitrogen cycle, oil sands, tailing deposits, shotgun metagenomics	Illumina Amplicon sequencing; Metagenomics; Index of replication (microbial growth activity based on sequencing read coverage pattern)	Water/Fluid fine tilings	Mori et al.	Putative mixotrophic nitrifying-denitrifying Gammaproteobacteria implicated in nitrogen cycling within the ammonia/oxygen transition zone of an oil sands pit lake	10.3389/fmicb.2019.02435	2019	Frontiers in Microbiology
Germany	ML 77	51.5189	13.693	Lignite	Acidic	3.3 - 5.9	Saline	2000 - 3000	Acidic lignite mine lake, iron snow, mineral quantification, Raman spectroscopy, Schwertmannite	Denaturing gradient gel electrophoresis (DGGE)	Iron snow	Ciobotă et al.	Quantification of the inorganic phase of the pelagic aggregates from an iron contaminated lake by means of Raman spectroscopy	10.1016/j.vibspec.2013.08.005	2013	Vibrational Spectroscopy
China	Tafang	31.6481	118.598	Iron	Acidic	2.66 - 2.67	Saline	4060 - 4150	Acid mine drainage, acidophile, environmental condition, Ferrovum, Leptospirillum	Illumina Amplicon sequencing	Water	Zhang et al.	Responses of acidophilic communities in different acid mine drainages to environmental conditions in Nanshan Mine, Anhui Province, China	10.1080/01490451.2021.1937405	2021	Geomicrobiology Journal
Germany	ML 77	51.5189	13.693	Lignite	Acidic	2.8			Schwertmannite formation, cell junctions, iron oxidizing isolate, novel genus, Acidithrix	Media (isolate); Amplified rRNA Restriction Analysis (ARDRA); Media (growth, capacity for dissimilatory Fe(III) reduction); Light and fluorescent microscopy (morphology, association with Fe (III) minerals); SYTO 12 and 9 dye (nucleic acid staining) and CLSM; Scanning electron microscopy (SEM) (cell mineral associations)	Water	Mori et al.	Schwertmannite formation at cell junctions by a new filament-forming Fe(II)-oxidizing isolate affiliated with the novel genus Acidithrix	10.1099/mic.0.000205	2016	Microbiology
Malaysia	Utar	4.33247	101.138	Tin					Nutrient agar (NA), Kirby-Bauer, antibacterial assay, antibiotic susceptibility test, enzymatic assay	Media (isolated, presence of protease, α-amlyase, phospolipase); Gram and endospore stain (morphological characteristics); API ZYM assay (enzyme fingerprinting); Kirby-Bauer method (antibiotic susceptibility); Agar method (indicator bacterial species)	Water	Ong et al.	Screening of antibiotic sensitivity, antibacterial and enzymatic activities of microbes isolated from ex-tin mining lake	10.5897/AJMR11.170	2011	African Journal of Microbiology Research
Canada	Base Mine	57.0108	-111.623	Oil sand	Alkaline	7.8 - 8.6	Saline		Methane, methanotroph, stratified lake, dimictic lake, land reclamation, end pit lake, methanotrophs	Illumina Amplicon sequencing; qPCR (pmoA genes); Gas chromatography (Methanotrophic activity)	Water	Albakistani et al.	Seasonal dynamics of methanotrophic bacteria in a boreal oil sands end pit lake	10.1128/aem.01455-21	2022	Applied and Environmental Microbiology
Germany	ML 111	51.4936	13.6325	Lignite	Acidic	2.6	Saline	2500	Sediment conditioning, carbon sources, alkalinity, acid mine pit lake	Physico-chemical proxy	Water	Frömmichen et al.	Sediment conditioning with organic and/or inorganic carbon sources as a first step in alkalinity generation of acidic mine pit lake water (pH 2-3)	10.1021/es026131c	2003	Environmental Science and Technology
Australia	Chicken Creek	-33.4003	116.317	Coal	Acidic	2.8			Sediment diagenesis, porewater solute fluxes, acidic pit lake, DOC	Physico-chemical proxy	Sediment/Pore water/water	Read et al.	Sediment diagenesis and porewater solute fluxes in acidic mine lakes: the impact of dissolved organic carbon additions	10.1071/MF08080	2009	Marine and Freshwater Research
Australia	Kepwari	-33.4628	116.226	Coal	Acidic	4.8			Sediment diagenesis, porewater solute fluxes, acidic pit lake, DOC	Physico-chemical proxy	Sediment/Pore water/water	Read et al.	Sediment diagenesis and porewater solute fluxes in acidic mine lakes: the impact of dissolved organic carbon additions	10.1071/MF08080	2009	Marine and Freshwater Research
Germany	ML 111	51.4961	13.635	Lignite	Acidic	2.6			Sediment diagenesis, porewater solute fluxes, acidic pit lake, DOC	Physico-chemical proxy	Sediment/Pore water/water	Read et al.	Sediment diagenesis and porewater solute fluxes in acidic mine lakes: the impact of dissolved organic carbon additions	10.1071/MF08080	2009	Marine and Freshwater Research
Germany	ML 107	51.4894	13.4709	Lignite	Acidic	2.2 - 2.3			Microbial communities, different pH and chemistry, acidic pit lakes	Denaturing Gradient Gel Electrophoresis (DGGE), sequencing; Catalyzed reported deposition-FISH (CARD-FISH); DAPI staining (cell count)	Water	Kampe et al.	Similar bacterial community composition in acidic mining lakes with different pH and lake chemistry	10.1007/s00248-010-9679-5	2010	Microbial Ecology
Germany	ML 111	51.4936	13.6325	Lignite	Acidic	2.5 - 2.9			Microbial communities, different pH and chemistry, acidic pit lakes	Denaturing Gradient Gel Electrophoresis (DGGE), sequencing; Catalyzed reported deposition-FISH (CARD-FISH); DAPI staining (cell count)	Water	Kampe et al.	Similar bacterial community composition in acidic mining lakes with different pH and lake chemistry	10.1007/s00248-010-9679-5	2010	Microbial Ecology
Germany	ML 117 (Grünewalder Lauch)	51.5167	13.6611	Lignite	Acidic	3.1 - 3.3			Microbial communities, different pH and chemistry, acidic pit lakes	Denaturing Gradient Gel Electrophoresis (DGGE), sequencing; Catalyzed reported deposition-FISH (CARD-FISH); DAPI staining (cell count)	Water	Kampe et al.	Similar bacterial community composition in acidic mining lakes with different pH and lake chemistry	10.1007/s00248-010-9679-5	2010	Microbial Ecology
United States	Summer Camp Pit	41.2362	-117.221	Gold	Acidic	6			Open-pit, mine, lake, acid, sulphate, reduction, remediation, bacteria	Most Probable Number (SRB)	Water/Sediment	Castro et al.	Stimulation of sulfate-reducing bacteria in lake water from a former open-pit mine through addition of organic wastes	10.2175/106143098X121806	1999	Water Environment Research
Germany	ML 111	51.4936	13.6325	Lignite	Acidic	2.6			Extreme habitat, mixotrophs, bacteria, microbial food web, low diversity	Acridine orange staining (cell count); Bacteria carbon content (from cell volume); 14C leucine (bacterial production)	Water	Kamjunke et al.	Strong vertical differences in the plankton composition of an extremely acidic lake	10.1127/0003-9136/2004/0161-0289	2004	Archiv für Hydrobiologie
Germany	ML 111	51.4936	13.6325	Lignite	Acidic	2.6			Planktonic food web, structural and functional properties, diversity	Bacteria carbon content (from cell volume)	Water	Gaedke and Kamjunke	Structural and functional properties of low- and high-diversity planktonic food webs	10.1093/plankt/fbl003	2006	Journal of Plankton Research
Germany	ML 117 (Grünewalder Lauch)	51.5167	13.6611	Lignite	Acidic	3			Planktonic food web, structural and functional properties, diversity	Bacteria carbon content (from cell volume)	Water	Gaedke and Kamjunke	Structural and functional properties of low- and high-diversity planktonic food webs	10.1093/plankt/fbl003	2006	Journal of Plankton Research
Germany	ML 111	51.4936	13.6325	Lignite	Acidic	2.6 - 3.7			Groundwater, mining lake, sulfate, sulfur isotopes, oxygen isotopes, sulfide oxidation, bacterial sulfate reduction, acid mine drainage	Isotope (bacterial sulphate reduction)	Water/sediment	Knöller et al.	Sulfur cycling in an acid mining lake and its vicinity in Lusatia, Germany	10.1016/j.chemgeo.2003.11.009	2004	Chemical Geology
Germany	ML 111	51.4936	13.6325	Lignite	Acidic	2.6			Iron and sulphate reduction, influence of temperature, neutralization experiment	Phosphate content of phospholipids (biomass); Most Probable Number (FeOB, FeRB, SRB); Single-strand conformation polymorphism (SSCP); Denaturing Gradient Gel Electrophoresis (DGGE); Sequencing	Sediment	Meier et al.	Temperature dependence of Fe(III) and sulfate reduction rates and its effect on growth and composition of bacterial enrichments from an acidic pit lake neutralization experiment	10.1111/j.1472-4669.2006.00065.x	2005	Gebiology
Germany	ML 111	51.4936	13.6325	Lignite	Acidic	2.65			Acidic lake, Actinophrys sol, growth, heliozoa, temporal dynamics	Media; Acridine orange staining (cell count)	Water	Bell et al.	Temporal dynamics and growth of Actinophrys sol (Sarcodina: Heliozoa), the top predator in an extremely acidic lake	10.1111/j.1365-2427.2006.01561.x	2006	Freshwater Biology
United States	Pit 8	37.74611111***	-88.55027778***	Coal	Acidic	2.6 - 3.4			Acid mine lakes, sulfate reduction, acid lake neutralization	Physico-chemical proxy	Water	Brugam et al.	Tests of organic matter additions for the neutralisation of acid mine drainage influenced lakes	10.21000/JASMR90020425	1990	Journal American Society of Mining and Reclamation
Germany	ML 117 (Grünewalder Lauch)	51.5167	13.6611	Lignite	Acidic	3			Aquatic chemistry, acid mine drainage, ecology, primary productivity, algal biodiversity	3H-thymidine method (bacterial production)	Water	Fyson et al.	The acidic lignite pit lakes of Germany - Microcosm experiments on acidity removal through controlled eutrophication	10.1016/j.ecoleng.2006.06.012	2006	Ecological Engineering
Australia	Kepwari	-33.4628	116.226	Coal	Acidic	4.5 - 5			Acidic mining lake, benthic sediment, sulphate reducing bacteria, iron reducing bacteria, DNA extraction, DGGE	Most Probable Number (SRB and FeRB); Denaturing Gradient Gel Electrophoresis (DGGE); Sequencing	Sediment	Pham et al.	The diversity of benthic microorganisms in acidic mine lake sediments	10.4028/www.scientific.net/AMR.20-21.489	2007	Advanced Materials Research
Canada	Base Mine	57.0108	-111.623	Oil sand	Alkaline	7.94 - 8.29	Saline	2686.13 - 2834.59	Oil sand pit lake, water cap biogeochemistry, methane, ammonia, fluid fine tailings (FFT), nitrification	Physico-chemical proxy	Water	Risacher et al.	The interplay of methane and ammonia as key oxygen consuming constituents in early stage development of Base Mine Lake, the first demonstration oil sands pit lake	10.1016/j.apgeochem.2018.03.013	2018	Applied Geochemistry
Austria	Unchanged Acidic Lake (AML)	48.8481	15.7356	Lignite	Acidic	2.1 - 6.1	Saline	2800 - 4100	Acidic mining lake, neutralization, meromixis, deep chlorophyll maximum, phytoplankton, zooplankton, biodiversity, Langau	DAPI staining (bacterial abundance); Image analysis system (cell size and volume); Carbon content (from cell volume)	Water	Moser and Weisse	The most acidified Austrian lake in comparison to a neutralized mining lake	10.1016/j.limno.2011.01.002	2011	Limnologica
Austria	Neutralised Lake (NL) - Bergwerkseen	48.8439	15.7292	Lignite	Acidic/Alkaline	6 - 8	Freshwater/Saline	830 - 10456	Acidic mining lake, neutralization, meromixis, deep chlorophyll maximum, phytoplankton, zooplankton, biodiversity, Langau	DAPI staining (bacterial abundance); Image analysis system (cell size and volume); Carbon content (from cell volume)	Water	Moser and Weisse	The most acidified Austrian lake in comparison to a neutralized mining lake	10.1016/j.limno.2011.01.002	2011	Limnologica
Spain	San Telmo	37.8003	-6.96806	Sulphur, copper, zinc, lead, silver, gold	Acidic	2.76	Saline	5180	Acid mine waters, ferrous iron, Iberian Pyrite Belt, photoreduction, UV radiation	Fe(II) concentration (assessment of bacterial activity on iron photoreduction)	Water	Diez-Ercilla et al.	The photoreduction of Fe(III) in the acid mine waters of the Iberian Pyrite Belt		2006	Boletin Geologico y Minero
Germany	ML 111	51.4936	13.6325	Lignite	Acidic				Thermodesulfobium sp. strain 3baa, SRB, biofilms formation triggered by mineral precipitation	Media; Sybr green staining (cell count, measurement); Confocal laser scanning microscopy; Scanning Electron Microspy (SEM); Transmission Electron Microscopy (TEM); Sequencing	Sediment	Rüffel et al.	Thermodesulfobium sp strain 3baa, an acidophilic sulfate reducing bacterium forming biofilms triggered by mineral precipitation	10.1111/1462-2920.14374	2018	Environmental Microbiology
Poland	Przykona	52.0056	18.6556	Lignite	Alkaline	8.20 - 8.57	Freshwater	377 - 446	Artificial lakes, hydro-morphometry, hydrochemistry, plankton indices, trophic state	Microscope; Biomass; Composition; Abundance	Water	Marszelewski et al.	Understanding abiotic and biotic conditions in post-mining pit lakes for efficient management: A case study (Poland)	10.1007/s10230-017-0434-8	2017	Mine Water and the Environment
Poland	Janiszew	52.085	18.63	Lignite	Alkaline	8.25 - 8.33	Freshwater	729 - 796	Artificial lakes, hydro-morphometry, hydrochemistry, plankton indices, trophic state	Microscope; Biomass; Composition; Abundance	Water	Marszelewski et al.	Understanding abiotic and biotic conditions in post-mining pit lakes for efficient management: A case study (Poland)	10.1007/s10230-017-0434-8	2017	Mine Water and the Environment
Poland	Bogdałów	52.0469	18.6036	Lignite	Alkaline	8.06 - 8.32	Freshwater	803 - 882	Artificial lakes, hydro-morphometry, hydrochemistry, plankton indices, trophic state	Microscope; Biomass; Composition; Abundance	Water	Marszelewski et al.	Understanding abiotic and biotic conditions in post-mining pit lakes for efficient management: A case study (Poland)	10.1007/s10230-017-0434-8	2017	Mine Water and the Environment
Germany	ML 111	51.4936	13.6325	Lignite	Acidic	2.6			Bacteria, DOC, primary production, stable isotopes, acidic mining lake	Acridine orange staining (cell count and measurement); Biomass; Carbon content (from cell volume)	Water	Kamjunke et al.	Utilisation of dissolved organic carbon from different sources by pelagic bacteria in an acidic mining lake	10.1127/0003-9136/2006/0165-0355	2006	Archiv für Hydrobiologie
Germany	Rassnitzer (Merseburg-Ost 1b)	51.3789	12.0986	Lignite	Neutral/Alkaline	7 - 8	Saline		Anammox, denitrification, water column, meromictic, lake, CARD-FISH	CARD-FISH (anammox bacteria-specific probes); DAPI staining (cell count); Clonining, sequencing; Isotopic tracers (metabolic activities of annamox and denitrification)	Water	Hamersley et al.	Water column anammox and denitrification in a temperate permanently stratified lake (Lake Rassnitzer, Germany)	10.1016/j.syapm.2009.07.009	2009	Systematic and Applied Microbiology
Legend
*Specific conductivity
** Specific conductance
*** Approximative coordinates
